# Supplementary material for: N-(2-Pyridylmeth­yl)phthalimide
Source: Acta Crystallogr Sect E Struct Rep Online. 2009 Sep 30;65(Pt 10):o2581. doi: 10.1107/S160053680903846X (PMC2970203; doi:10.1107/S160053680903846X)
Supplement: Supplementary file 2 [file e-65-o2581-Isup2.hkl]

# 
# h,k,l, Fc-squared, Fo-squared, sigma(Fo-squared) and status flag 
# 
data_I
_shelx_title ' 2FELIPE in P2(1)/c' 
_shelx_refln_list_code          4 
_shelx_F_calc_maximum      212.58 
_exptl_crystal_F_000       496.00 
_reflns_d_resolution_high  0.8410 
 
loop_ 
 _symmetry_equiv_pos_as_xyz 
 'x, y, z' 
 '-x, y+1/2, -z+1/2' 
 '-x, -y, -z' 
 'x, -y-1/2, z-1/2' 
 
_cell_length_a    11.7734 
_cell_length_b    14.2386 
_cell_length_c     7.0698 
_cell_angle_alpha  90.000 
_cell_angle_beta  106.373 
_cell_angle_gamma  90.000 
 
_shelx_F_squared_multiplier     1.000 
 
loop_ 
 _refln_index_h 
 _refln_index_k 
 _refln_index_l 
 _refln_F_squared_calc 
 _refln_F_squared_meas 
 _refln_F_squared_sigma 
 _refln_observed_status 
   1   0   0     2450.65     1411.40    106.58 o 
   2   0   0     1150.30     1218.67     19.18 o 
   3   0   0     5716.92     5710.93     86.55 o 
   4   0   0     3389.78     3598.63     55.43 o 
   5   0   0       97.47      104.90      3.19 o 
   6   0   0      104.94      118.92      3.67 o 
   7   0   0      636.73      687.51     13.21 o 
   8   0   0      703.49      707.48     13.83 o 
   9   0   0      127.84      135.89      7.81 o 
  10   0   0      295.43      286.95     12.66 o 
  11   0   0       11.92       12.93      3.50 o 
  12   0   0        6.92       12.54      3.56 o 
  13   0   0       11.42       18.74      4.37 o 
   1   1   0      826.01      948.78     15.29 o 
   2   1   0        9.40        8.79      0.57 o 
   3   1   0      161.51      174.40      2.63 o 
   4   1   0      100.09       90.59      1.85 o 
   5   1   0      967.25     1042.21     12.54 o 
   6   1   0      542.08      558.66      7.63 o 
   7   1   0        0.77        0.26      0.46 o 
   8   1   0        4.69        7.14      1.15 o 
   9   1   0      132.48      125.48      4.48 o 
  10   1   0      346.43      305.07     15.87 o 
  11   1   0        1.75        3.85      1.47 o 
  12   1   0       18.46       17.67      2.89 o 
  13   1   0        0.29        4.65      3.04 o 
   0   2   0       41.16       33.22      1.50 o 
   1   2   0       55.39       52.54      0.98 o 
   2   2   0        1.19       -0.59      0.60 o 
   3   2   0        0.71        0.09      0.72 o 
   4   2   0       14.50       14.26      1.01 o 
   5   2   0        0.00        0.12      0.36 o 
   6   2   0        0.00       -0.30      0.62 o 
   7   2   0        1.04        0.83      0.54 o 
   8   2   0        0.00        0.09      0.95 o 
   9   2   0        0.04       -0.87      0.68 o 
  10   2   0        5.60        3.51      1.62 o 
  11   2   0        0.05        0.02      2.26 o 
  12   2   0        0.54        2.04      1.57 o 
  13   2   0        0.06        1.07      1.62 o 
   1   3   0        7.78       10.53      0.66 o 
   2   3   0     1110.38     1277.16     12.84 o 
   3   3   0      120.39      109.16      2.59 o 
   4   3   0      541.60      553.34      8.73 o 
   5   3   0        0.24       -0.47      0.50 o 
   6   3   0        4.58        6.35      0.65 o 
   7   3   0        1.30        0.24      0.71 o 
   8   3   0       48.44       43.54      2.22 o 
   9   3   0        1.15        1.22      0.87 o 
  10   3   0      365.22      350.04     11.24 o 
  11   3   0        9.08        9.90      2.28 o 
  12   3   0        0.23        2.33      1.52 o 
  13   3   0        2.97        3.99      2.14 o 
   0   4   0     8675.54     8206.39    289.24 o 
   1   4   0    14856.63    12282.66    225.29 o 
   2   4   0      429.74      475.98      5.35 o 
   3   4   0      617.05      675.20     14.30 o 
   4   4   0     1769.31     1860.51     25.10 o 
   5   4   0     1977.15     2240.48     30.18 o 
   6   4   0      141.85      179.97      4.47 o 
   7   4   0       24.59       20.25      1.63 o 
   8   4   0       72.21       78.06      3.12 o 
   9   4   0      232.74      226.62      7.00 o 
  10   4   0        5.40        4.38      2.30 o 
  11   4   0        6.02        8.49      1.67 o 
  12   4   0        7.00        9.20      2.13 o 
  13   4   0        0.61        3.33      1.86 o 
   1   5   0     1155.81     1294.99     14.99 o 
   2   5   0        2.26        3.62      0.61 o 
   3   5   0        4.22        6.64      0.60 o 
   4   5   0        0.05        0.10      0.38 o 
   5   5   0      223.53      244.79      5.31 o 
   6   5   0       27.97       28.06      1.74 o 
   7   5   0        9.67       10.50      1.50 o 
   8   5   0        0.69        2.07      0.85 o 
   9   5   0      116.96      113.87      4.08 o 
  10   5   0       89.47       87.49      3.69 o 
  11   5   0       28.38       30.24      2.42 o 
  12   5   0        0.69        2.69      1.68 o 
   0   6   0       17.90       19.00      1.47 o 
   1   6   0        1.94        1.66      0.60 o 
   2   6   0       42.40       41.36      1.36 o 
   3   6   0       53.40       54.04      1.29 o 
   4   6   0        0.04        0.44      0.49 o 
   5   6   0        0.68        0.79      0.79 o 
   6   6   0       40.07       40.40      2.14 o 
   7   6   0       16.40       14.74      1.68 o 
   8   6   0        0.25        0.81      0.81 o 
   9   6   0       34.08       28.28      2.15 o 
  10   6   0        1.88        3.97      1.23 o 
  11   6   0       10.82       12.59      2.12 o 
  12   6   0        1.69        3.31      1.58 o 
   1   7   0     1333.25     1527.50     16.22 o 
   2   7   0      339.62      356.30      5.40 o 
   3   7   0      117.86      118.63      2.39 o 
   4   7   0      144.13      140.67      3.06 o 
   5   7   0      287.33      303.97      7.43 o 
   6   7   0        1.60        1.79      0.91 o 
   7   7   0      130.72      125.64      4.11 o 
   8   7   0       83.68       81.59      3.40 o 
   9   7   0      147.91      141.16      4.80 o 
  10   7   0       33.35       37.64      2.54 o 
  11   7   0       22.65       23.59      2.36 o 
  12   7   0        7.00       11.15      1.83 o 
   0   8   0      845.88      823.10     15.27 o 
   1   8   0     3296.37     3588.37     39.99 o 
   2   8   0       46.79       36.03      1.47 o 
   3   8   0       44.94       54.14      1.54 o 
   4   8   0      168.04      178.63      4.65 o 
   5   8   0        1.12        2.11      0.90 o 
   6   8   0        2.26        3.12      1.34 o 
   7   8   0        2.01        1.79      1.58 o 
   8   8   0        5.58        7.06      1.45 o 
   9   8   0      244.55      217.48      8.38 o 
  10   8   0       19.85       19.40      2.28 o 
  11   8   0        0.09        1.41      1.14 o 
   1   9   0       43.06       50.29      2.24 o 
   2   9   0      195.81      185.02      3.33 o 
   3   9   0       56.71       59.55      1.73 o 
   4   9   0        0.03        0.12      1.18 o 
   5   9   0        4.95        2.76      1.11 o 
   6   9   0      161.06      151.20      4.63 o 
   7   9   0       57.96       51.76      2.72 o 
   8   9   0        4.95        5.79      1.40 o 
   9   9   0       18.09       17.32      2.17 o 
  10   9   0       50.52       48.38      2.91 o 
  11   9   0       17.41       21.95      3.03 o 
   0  10   0       43.32       37.38      2.48 o 
   1  10   0        1.22        2.38      0.89 o 
   2  10   0        2.70        3.73      0.78 o 
   3  10   0       10.12        9.66      1.50 o 
   4  10   0       10.44       10.71      1.62 o 
   5  10   0       86.02       78.70      3.27 o 
   6  10   0       19.75       19.00      2.15 o 
   7  10   0        1.56        0.96      1.03 o 
   8  10   0        0.09        0.03      1.05 o 
   9  10   0       12.26       15.67      2.14 o 
  10  10   0        5.10        5.79      1.49 o 
   1  11   0      228.95      217.20      6.57 o 
   2  11   0       59.93       55.32      1.93 o 
   3  11   0       18.60       23.07      3.35 o 
   4  11   0        0.16        1.11      0.95 o 
   5  11   0        0.20        1.12      0.92 o 
   6  11   0       61.55       64.53      3.11 o 
   7  11   0       27.60       25.37      2.05 o 
   8  11   0        0.24        2.03      1.10 o 
   9  11   0        7.55        9.31      1.75 o 
  10  11   0       11.43       10.40      1.98 o 
   0  12   0     1357.63     1284.46     23.75 o 
   1  12   0       56.88       47.79      1.95 o 
   2  12   0        2.47        3.61      1.04 o 
   3  12   0      268.34      251.32      6.34 o 
   4  12   0      707.16      655.16     13.40 o 
   5  12   0      188.78      175.75      6.37 o 
   6  12   0       19.29       23.92      2.24 o 
   7  12   0       30.56       29.49      3.16 o 
   8  12   0       29.00       30.64      3.50 o 
   9  12   0       23.50       26.75      3.16 o 
   1  13   0       93.17       79.85      2.91 o 
   2  13   0        4.36        6.54      1.71 o 
   3  13   0       17.88       17.76      2.13 o 
   4  13   0        0.66        6.13      1.44 o 
   5  13   0       22.94       20.72      2.82 o 
   6  13   0        1.32        1.38      1.38 o 
   7  13   0        0.16        3.08      1.53 o 
   8  13   0        2.09        4.45      1.71 o 
   0  14   0        0.35        2.13      1.72 o 
   1  14   0        0.08       -1.62      1.20 o 
   2  14   0        5.60        6.14      2.31 o 
   3  14   0        8.89       11.32      2.96 o 
   4  14   0        0.00        5.96      2.10 o 
   5  14   0        4.50        8.54      2.06 o 
   6  14   0        0.45        1.57      1.42 o 
   7  14   0        0.87        2.61      1.53 o 
   1  15   0       24.49       25.53      2.80 o 
   2  15   0        4.42        0.63      1.62 o 
   3  15   0        0.26       -0.90      1.59 o 
   4  15   0       13.39       23.32      4.16 o 
   5  15   0        0.01        2.69      1.89 o 
   6  15   0        0.13        1.20      1.86 o 
   1  16   0      122.46      106.01      8.23 o 
   2  16   0        2.01        4.39      1.71 o 
   3  16   0       25.70       28.39      3.78 o 
   4  16   0       15.80       21.71      5.15 o 
 -13   1   1        2.63        4.02      1.91 o 
 -12   1   1       67.66       68.61      7.87 o 
 -11   1   1       15.64       14.69      2.56 o 
 -10   1   1       51.01       43.88      3.20 o 
  -9   1   1      297.27      299.00      5.56 o 
  -8   1   1      173.47      177.38      6.00 o 
  -7   1   1      488.04      518.12      6.61 o 
  -6   1   1       95.91       99.12      1.66 o 
  -5   1   1      100.74      117.23      1.86 o 
  -4   1   1      638.81      672.14      6.70 o 
  -3   1   1      285.68      313.65      3.41 o 
  -2   1   1      467.81      487.70      4.82 o 
  -1   1   1     1751.62     1750.74     15.65 o 
   0   1   1     4410.74     4220.19     45.21 o 
   1   1   1      486.33      446.08      4.48 o 
   2   1   1      427.95      386.61      4.12 o 
   3   1   1       36.32       32.23      0.95 o 
   4   1   1     1173.09     1271.97     14.92 o 
   5   1   1      752.73      842.95     10.65 o 
   6   1   1        2.08        3.47      0.67 o 
   7   1   1      102.10       94.87      3.38 o 
   8   1   1        0.01        0.30      0.72 o 
   9   1   1      119.57       88.94      4.50 o 
  10   1   1       38.23       35.95      3.07 o 
  11   1   1       16.78       16.33      2.67 o 
  12   1   1        7.33       10.01      4.36 o 
 -13   2   1        0.69        3.38      2.89 o 
 -12   2   1        2.98        3.64      1.73 o 
 -11   2   1      475.69      459.41     12.62 o 
 -10   2   1       94.44       88.88      3.51 o 
  -9   2   1      163.45      159.61      3.90 o 
  -8   2   1       19.25       16.39      1.36 o 
  -7   2   1       29.81       35.81      1.08 o 
  -6   2   1      298.57      343.95      4.10 o 
  -5   2   1      622.12      717.51      7.27 o 
  -4   2   1        2.57        4.51      0.47 o 
  -3   2   1      176.85      147.02      2.00 o 
  -2   2   1     5570.41     5317.81     46.42 o 
  -1   2   1     6824.32     6203.13     54.14 o 
   0   2   1     7682.83     7122.21     75.24 o 
   1   2   1     2185.37     2202.65     25.63 o 
   2   2   1      167.73      195.02      2.63 o 
   3   2   1     2560.61     2891.63     28.34 o 
   4   2   1      159.42      152.37      2.45 o 
   5   2   1     1078.80     1375.54     16.35 o 
   6   2   1      179.61      169.43      3.35 o 
   7   2   1        2.44        2.64      0.92 o 
   8   2   1       77.32       68.60      2.85 o 
   9   2   1      160.10      153.27      4.65 o 
  10   2   1      112.86      100.01      5.06 o 
  11   2   1        2.82        3.55      1.54 o 
  12   2   1        0.54        5.08      1.93 o 
 -13   3   1        1.78        3.15      4.48 o 
 -12   3   1       13.62       13.46      2.54 o 
 -11   3   1        8.93       10.23      1.77 o 
 -10   3   1      152.31      152.73      4.14 o 
  -9   3   1      108.44      102.87      3.15 o 
  -8   3   1       90.03       89.08      3.98 o 
  -7   3   1        3.01        3.34      0.83 o 
  -6   3   1      125.59      126.85      2.85 o 
  -5   3   1       35.39       37.02      1.17 o 
  -4   3   1       17.78       17.20      0.67 o 
  -3   3   1      188.15      192.95      2.71 o 
  -2   3   1     1105.60     1205.84     11.12 o 
  -1   3   1     1679.65     1760.34     17.47 o 
   0   3   1      708.17      691.29      7.37 o 
   1   3   1     1646.76     1700.46     16.92 o 
   2   3   1       12.50       15.28      0.77 o 
   3   3   1      449.52      496.83      5.74 o 
   4   3   1        0.96        1.28      0.38 o 
   5   3   1        5.14        8.53      0.67 o 
   6   3   1        0.00        0.66      0.74 o 
   7   3   1        1.90        2.21      0.92 o 
   8   3   1       80.18       80.45      4.19 o 
   9   3   1       66.31       63.03      2.96 o 
  10   3   1        2.68        3.88      1.17 o 
  11   3   1        2.06        4.85      1.65 o 
  12   3   1       14.16       17.43      4.28 o 
 -13   4   1        0.30        0.30      1.41 o 
 -12   4   1        0.10        1.08      1.52 o 
 -11   4   1        1.16        3.02      1.77 o 
 -10   4   1        3.63        3.88      1.58 o 
  -9   4   1        1.66        2.90      0.88 o 
  -8   4   1        0.30        1.38      0.95 o 
  -7   4   1       23.53       21.14      1.54 o 
  -6   4   1        8.40       10.47      1.65 o 
  -5   4   1       99.20      104.52      2.74 o 
  -4   4   1        0.81        0.33      0.34 o 
  -3   4   1        3.40        3.12      0.47 o 
  -2   4   1      103.81      104.65      1.86 o 
  -1   4   1       63.70       63.12      1.39 o 
   0   4   1      308.23      306.03      3.84 o 
   1   4   1       55.39       53.32      1.22 o 
   2   4   1        0.12        0.21      0.39 o 
   3   4   1       83.18       86.05      1.68 o 
   4   4   1       36.88       38.98      1.07 o 
   5   4   1        6.03        7.64      0.63 o 
   6   4   1        0.24        0.71      0.75 o 
   7   4   1        6.29        5.99      1.29 o 
   8   4   1        5.06        4.50      1.05 o 
   9   4   1        1.48        2.58      1.02 o 
  10   4   1        1.13        1.40      1.07 o 
  11   4   1        0.15        0.71      1.38 o 
  12   4   1        1.50        6.75      1.91 o 
 -13   5   1        0.17       -1.44      2.08 o 
 -12   5   1        2.97        3.67      1.87 o 
 -11   5   1        4.23        5.10      1.27 o 
 -10   5   1        6.30        9.76      1.93 o 
  -9   5   1      243.15      239.62      5.29 o 
  -8   5   1       18.92       22.10      1.71 o 
  -7   5   1      113.73      113.73      3.68 o 
  -6   5   1       28.50       27.88      1.73 o 
  -5   5   1      277.21      288.12      5.86 o 
  -4   5   1       56.99       58.69      2.14 o 
  -3   5   1      478.86      522.43      9.57 o 
  -2   5   1      106.42      117.68      2.12 o 
  -1   5   1      921.56      958.57     10.32 o 
   0   5   1     4461.14     4678.54     45.37 o 
   1   5   1       56.23       41.71      1.27 o 
   2   5   1       48.17       43.65      1.19 o 
   3   5   1       48.34       43.50      1.24 o 
   4   5   1      241.95      265.57      6.84 o 
   5   5   1      146.76      156.39      4.10 o 
   6   5   1       31.85       31.57      1.88 o 
   7   5   1       74.86       71.51      3.09 o 
   8   5   1       16.80       17.38      1.95 o 
   9   5   1       17.90       20.17      1.99 o 
  10   5   1        5.35        6.99      1.46 o 
  11   5   1        4.96        7.25      1.64 o 
  12   5   1        0.39        4.48      1.57 o 
 -12   6   1       79.64       86.64      4.05 o 
 -11   6   1       11.23       15.84      1.87 o 
 -10   6   1      628.43      603.75     10.21 o 
  -9   6   1       62.15       67.01      2.70 o 
  -8   6   1      119.63      120.21      4.04 o 
  -7   6   1      332.39      329.32     10.10 o 
  -6   6   1       78.75       87.00      3.10 o 
  -5   6   1       52.01       50.73      2.34 o 
  -4   6   1      479.13      521.57     10.82 o 
  -3   6   1      360.22      382.67      5.60 o 
  -2   6   1        0.61        1.18      0.48 o 
  -1   6   1      119.84      115.01      2.32 o 
   0   6   1       96.49      102.46      2.08 o 
   1   6   1     1866.33     2042.46     20.78 o 
   2   6   1      386.95      440.98      6.18 o 
   3   6   1       40.23       40.68      1.56 o 
   4   6   1       39.45       42.21      1.98 o 
   5   6   1     1767.49     1873.74     36.45 o 
   6   6   1       69.96       57.86      3.89 o 
   7   6   1        4.47        1.74      1.04 o 
   8   6   1      318.77      262.07      6.54 o 
   9   6   1      280.18      252.42      7.01 o 
  10   6   1        9.30       11.11      2.59 o 
  11   6   1        0.03        1.46      1.17 o 
 -12   7   1        0.14        3.49      1.23 o 
 -11   7   1       11.99       13.66      1.80 o 
 -10   7   1        5.91        7.83      1.52 o 
  -9   7   1      219.19      204.42      5.10 o 
  -8   7   1        0.35        0.88      0.94 o 
  -7   7   1        0.07        0.90      0.81 o 
  -6   7   1        2.42        2.25      1.50 o 
  -5   7   1      329.00      321.83      6.60 o 
  -4   7   1       16.27       15.08      0.93 o 
  -3   7   1      146.49      154.07      4.09 o 
  -2   7   1       16.88       21.98      1.04 o 
  -1   7   1      344.22      348.03      4.83 o 
   0   7   1     1307.82     1438.49     13.91 o 
   1   7   1        7.85       11.00      0.95 o 
   2   7   1       71.57       71.34      1.75 o 
   3   7   1       22.68       20.72      1.01 o 
   4   7   1      137.28      142.59      3.18 o 
   5   7   1        1.71        1.37      1.26 o 
   6   7   1       56.74       53.06      2.57 o 
   7   7   1       78.53       77.03      3.20 o 
   8   7   1        6.27        7.60      1.48 o 
   9   7   1        3.10        5.41      1.28 o 
  10   7   1        0.53        2.02      1.05 o 
  11   7   1        1.38        3.68      1.54 o 
 -12   8   1        0.06        0.74      1.16 o 
 -11   8   1        4.27        5.64      1.41 o 
 -10   8   1        7.42        9.57      1.56 o 
  -9   8   1        0.46        0.57      0.94 o 
  -8   8   1        0.39        0.61      1.03 o 
  -7   8   1        2.89        4.39      1.21 o 
  -6   8   1       33.52       29.87      1.91 o 
  -5   8   1        0.07        0.68      0.65 o 
  -4   8   1       10.97       12.54      1.00 o 
  -3   8   1        0.74        2.13      0.62 o 
  -2   8   1      100.31      102.93      2.35 o 
  -1   8   1       11.45       10.48      1.02 o 
   0   8   1      310.64      313.99      4.68 o 
   1   8   1       26.26       24.00      1.10 o 
   2   8   1       33.50       36.70      1.36 o 
   3   8   1        0.06        0.17      0.56 o 
   4   8   1        5.47        5.57      1.21 o 
   5   8   1        2.12        2.85      1.53 o 
   6   8   1        0.21        1.17      0.97 o 
   7   8   1        5.91        3.98      1.15 o 
   8   8   1       14.05       11.02      1.71 o 
   9   8   1        4.67        5.53      1.38 o 
  10   8   1        3.20        4.03      1.41 o 
  11   8   1        0.47        2.68      1.36 o 
 -11   9   1        0.01        1.71      1.19 o 
 -10   9   1       35.76       38.96      2.72 o 
  -9   9   1       77.04       74.85      3.11 o 
  -8   9   1       93.99       82.84      3.14 o 
  -7   9   1      263.66      270.86      6.70 o 
  -6   9   1      229.48      227.37      7.30 o 
  -5   9   1      144.33      143.45      4.26 o 
  -4   9   1      229.52      228.79      5.48 o 
  -3   9   1      125.78      111.22      3.08 o 
  -2   9   1       55.76       47.83      2.42 o 
  -1   9   1      258.24      255.34      4.40 o 
   0   9   1      291.42      323.24      4.97 o 
   1   9   1      870.05      868.04      9.54 o 
   2   9   1      222.70      219.01      3.74 o 
   3   9   1       26.54       27.20      1.56 o 
   4   9   1      229.71      221.38      5.52 o 
   5   9   1      408.29      380.28      8.27 o 
   6   9   1      225.51      209.56      5.71 o 
   7   9   1        1.23       -0.03      1.21 o 
   8   9   1       10.53       13.19      1.93 o 
   9   9   1       30.81       31.91      2.39 o 
  10   9   1       24.60       30.86      2.61 o 
 -11  10   1       30.71       35.95      2.50 o 
 -10  10   1      108.80      110.36      5.23 o 
  -9  10   1       11.08       15.21      1.82 o 
  -8  10   1       18.73       22.93      1.92 o 
  -7  10   1      134.59      119.20      3.77 o 
  -6  10   1      259.05      251.33      6.45 o 
  -5  10   1      136.41      126.00      4.52 o 
  -4  10   1       25.77       26.68      1.97 o 
  -3  10   1        3.89        5.45      0.91 o 
  -2  10   1       54.29       55.02      1.90 o 
  -1  10   1      170.33      176.91      3.52 o 
   0  10   1        0.56        0.28      0.63 o 
   1  10   1      124.94      128.50      3.34 o 
   2  10   1        0.78        1.41      0.82 o 
   3  10   1       65.89       60.98      2.75 o 
   4  10   1      871.91      827.18     13.90 o 
   5  10   1        6.40        5.49      1.34 o 
   6  10   1       71.70       69.47      3.19 o 
   7  10   1        2.51        4.12      1.28 o 
   8  10   1        9.66       14.48      3.86 o 
   9  10   1        0.00       -0.20      1.32 o 
  10  10   1       34.41       46.56      6.23 o 
 -10  11   1       18.84       20.58      2.22 o 
  -9  11   1       29.34       31.05      2.13 o 
  -8  11   1        3.20        6.27      1.26 o 
  -7  11   1        9.06        7.85      1.44 o 
  -6  11   1       25.31       29.96      3.08 o 
  -5  11   1       39.62       38.61      2.18 o 
  -4  11   1       19.95       20.48      1.89 o 
  -3  11   1       11.50       13.75      1.56 o 
  -2  11   1        1.44        2.43      0.78 o 
  -1  11   1       62.49       59.54      2.37 o 
   0  11   1      166.81      157.78      3.12 o 
   1  11   1        0.01       -0.18      0.78 o 
   2  11   1       11.33       14.54      1.89 o 
   3  11   1       11.01        9.47      2.01 o 
   4  11   1        0.66        0.53      1.20 o 
   5  11   1       18.13       18.26      2.80 o 
   6  11   1        5.87        3.82      1.71 o 
   7  11   1        0.15        1.78      1.45 o 
   8  11   1        3.21        6.63      1.82 o 
   9  11   1        2.06        2.18      3.46 o 
  -9  12   1        3.00        5.35      1.39 o 
  -8  12   1        1.73        3.47      1.08 o 
  -7  12   1        0.09        1.29      0.95 o 
  -6  12   1      110.51      100.43      4.16 o 
  -5  12   1       75.10       69.67      3.39 o 
  -4  12   1       69.92       60.02      5.22 o 
  -3  12   1        0.64        1.67      0.96 o 
  -2  12   1        3.79        6.06      1.34 o 
  -1  12   1      197.58      182.25      5.22 o 
   0  12   1       14.29       15.76      1.66 o 
   1  12   1        3.37        5.58      1.43 o 
   2  12   1      141.81      132.82      5.62 o 
   3  12   1      110.53       97.40      4.87 o 
   4  12   1       71.69       63.72      3.99 o 
   5  12   1        2.24        0.48      1.34 o 
   6  12   1       14.23       16.29      2.69 o 
   7  12   1        2.52        3.13      1.50 o 
   8  12   1        2.85        4.32      1.76 o 
  -8  13   1       10.70       17.25      3.07 o 
  -7  13   1       26.45       26.94      2.47 o 
  -6  13   1        2.44        3.18      1.34 o 
  -5  13   1       10.57        8.41      1.70 o 
  -4  13   1      119.13      112.83      4.35 o 
  -3  13   1      374.40      340.19      8.07 o 
  -2  13   1      200.74      178.87      5.42 o 
  -1  13   1       20.24       22.48      1.70 o 
   0  13   1      864.33      835.76     12.36 o 
   1  13   1      131.40      120.36      4.84 o 
   2  13   1      107.50      104.09      5.08 o 
   3  13   1       11.40       12.43      2.46 o 
   4  13   1       47.84       37.61      3.25 o 
   5  13   1       25.30       29.08      3.31 o 
   6  13   1        0.06        2.71      1.39 o 
   7  13   1        0.51        4.67      1.57 o 
  -7  14   1        0.02        1.97      1.89 o 
  -6  14   1        0.51        3.42      1.85 o 
  -5  14   1        8.08        9.32      1.79 o 
  -4  14   1       19.17       18.57      2.34 o 
  -3  14   1        3.53        5.68      2.39 o 
  -2  14   1        2.92        3.30      1.47 o 
  -1  14   1        0.07        0.26      0.95 o 
   0  14   1        1.60        1.44      1.74 o 
   1  14   1       67.54       55.14      3.73 o 
   2  14   1        2.30        3.55      1.58 o 
   3  14   1        1.31        4.45      1.41 o 
   4  14   1       36.05       36.03      3.27 o 
   5  14   1       42.79       41.41      4.63 o 
   6  14   1        2.41        7.47      2.01 o 
  -6  15   1        4.59        4.59      2.14 o 
  -5  15   1       11.68       16.33      4.01 o 
  -4  15   1        9.13       10.67      3.71 o 
  -3  15   1        0.16       -0.23      1.24 o 
  -2  15   1        2.06        6.41      1.35 o 
  -1  15   1       16.12       19.74      3.11 o 
   0  15   1       19.42       23.82      2.35 o 
   1  15   1        0.04        1.26      1.38 o 
   2  15   1        1.41        3.13      1.54 o 
   3  15   1        6.38        8.93      2.05 o 
   4  15   1        3.22        4.53      1.93 o 
   5  15   1        0.11        3.54      2.81 o 
  -4  16   1        4.14       10.40      2.58 o 
  -3  16   1        0.68        2.71      1.43 o 
  -2  16   1       20.86       23.98      3.54 o 
  -1  16   1        0.11        6.44      3.29 o 
   1  16   1        5.30        2.99      2.25 o 
   2  16   1        2.92        4.07      2.04 o 
   3  16   1       26.93       27.69      3.92 o 
 -13   0   2       18.15       26.58      5.24 o 
 -12   0   2       76.68       71.52      6.50 o 
 -11   0   2      326.54      318.75     14.07 o 
 -10   0   2       55.61       57.96      5.24 o 
  -9   0   2      468.61      458.96     10.22 o 
  -8   0   2        2.50        2.22      1.14 o 
  -7   0   2      585.23      603.56      9.57 o 
  -6   0   2       12.75        6.70      1.03 o 
  -5   0   2     4937.46     5280.49     66.04 o 
  -4   0   2      557.32      634.14      9.34 o 
  -3   0   2    18631.24    15859.78    195.94 o 
  -2   0   2    45189.17    28483.60    675.88 o 
  -1   0   2     9392.34     8537.13    105.16 o 
   0   0   2      853.32      783.19     11.07 o 
   1   0   2     3507.08     3668.96     46.14 o 
   2   0   2     2402.16     2530.60     32.58 o 
   3   0   2       20.04       21.84      1.26 o 
   4   0   2      293.70      317.25      5.88 o 
   5   0   2     1301.67     1437.44     24.52 o 
   6   0   2      202.00      187.64      5.99 o 
   7   0   2      494.24      494.80     11.05 o 
   8   0   2      138.58      136.34      7.81 o 
   9   0   2       53.94       39.28      4.28 o 
  10   0   2      112.03      107.36      7.66 o 
  11   0   2       12.30       11.98      3.29 o 
  12   0   2        0.33        1.47      2.69 o 
 -13   1   2       38.70       35.15      3.40 o 
 -12   1   2       18.17       24.55      3.43 o 
 -11   1   2        4.46        2.37      2.60 o 
 -10   1   2       57.53       50.98      2.67 o 
  -9   1   2       37.39       39.13      1.60 o 
  -8   1   2      268.17      265.72      3.83 o 
  -7   1   2      129.87      130.50      2.36 o 
  -6   1   2       55.80       53.09      1.38 o 
  -5   1   2       27.08       29.03      1.00 o 
  -4   1   2      747.35      823.31      8.29 o 
  -3   1   2       65.93       70.94      1.45 o 
  -2   1   2       31.06       27.06      1.47 o 
  -1   1   2      221.74      239.14      2.99 o 
   0   1   2       32.75       32.88      1.21 o 
   1   1   2      754.74      795.81      7.97 o 
   2   1   2      310.16      326.10      3.94 o 
   3   1   2      158.12      157.10      2.49 o 
   4   1   2     1533.27     1653.52     15.84 o 
   5   1   2      235.21      257.10      4.05 o 
   6   1   2       10.86        8.12      1.03 o 
   7   1   2       14.22       15.99      1.38 o 
   8   1   2      157.90      125.97      4.10 o 
   9   1   2       25.18       22.62      2.33 o 
  10   1   2       15.76       20.01      2.95 o 
  11   1   2        0.21       -0.84      1.44 o 
  12   1   2        1.29        5.35      1.92 o 
 -13   2   2        0.37       -2.24      1.93 o 
 -12   2   2        1.58        3.79      2.98 o 
 -11   2   2        0.03        0.23      1.26 o 
 -10   2   2        0.69        1.91      1.05 o 
  -9   2   2        0.41        1.50      0.81 o 
  -8   2   2        0.92        0.98      0.69 o 
  -7   2   2        0.04       -0.38      0.54 o 
  -6   2   2        0.10       -0.08      0.47 o 
  -5   2   2        4.46        4.77      0.63 o 
  -4   2   2        0.92        0.31      0.40 o 
  -3   2   2       58.14       55.06      1.27 o 
  -2   2   2       22.93       25.22      0.83 o 
  -1   2   2       38.45       34.73      0.90 o 
   0   2   2       57.64       56.14      1.51 o 
   1   2   2       12.27       11.31      0.65 o 
   2   2   2        1.66        1.63      0.50 o 
   3   2   2        0.77        1.55      0.47 o 
   4   2   2        3.82        4.96      0.68 o 
   5   2   2        2.86        2.15      1.01 o 
   6   2   2        0.21        0.21      0.63 o 
   7   2   2        0.29       -0.44      0.66 o 
   8   2   2        1.99        5.25      1.25 o 
   9   2   2        2.15        2.52      1.31 o 
  10   2   2        0.00        0.29      1.21 o 
  11   2   2        0.00        2.52      1.72 o 
  12   2   2        0.01       -1.84      1.41 o 
 -13   3   2       15.33       14.60      3.04 o 
 -12   3   2       21.92       25.75      3.04 o 
 -11   3   2       50.79       47.80      2.70 o 
 -10   3   2       22.25       24.22      1.85 o 
  -9   3   2       23.98       27.64      1.83 o 
  -8   3   2        6.88        6.76      1.36 o 
  -7   3   2        4.72        5.51      0.88 o 
  -6   3   2      129.45      135.70      2.35 o 
  -5   3   2      397.71      412.75      4.87 o 
  -4   3   2        0.72        0.60      0.57 o 
  -3   3   2      344.08      370.25      4.29 o 
  -2   3   2       27.95       31.33      1.10 o 
  -1   3   2       25.73       25.97      1.04 o 
   0   3   2     1296.03     1339.13     14.06 o 
   1   3   2      152.36      153.88      2.31 o 
   2   3   2       26.25       23.23      1.00 o 
   3   3   2      371.86      369.33      4.89 o 
   4   3   2      353.52      396.40      5.30 o 
   5   3   2      136.72      142.67      2.75 o 
   6   3   2      113.82      105.80      3.44 o 
   7   3   2       54.54       52.28      2.52 o 
   8   3   2      168.71      150.60      4.57 o 
   9   3   2        0.86        0.99      0.97 o 
  10   3   2        9.02       10.11      2.15 o 
  11   3   2        7.86       11.55      2.26 o 
 -13   4   2        0.71        0.46      1.54 o 
 -12   4   2       15.26       20.19      3.27 o 
 -11   4   2        9.10       10.26      1.73 o 
 -10   4   2      188.80      200.78      8.77 o 
  -9   4   2       55.11       50.79      2.24 o 
  -8   4   2      119.93      132.73      3.56 o 
  -7   4   2      269.78      290.46      5.43 o 
  -6   4   2     2601.56     2825.12     25.95 o 
  -5   4   2       97.64      105.95      1.95 o 
  -4   4   2        3.42        2.05      0.48 o 
  -3   4   2      526.10      563.17      6.07 o 
  -2   4   2      229.14      206.84      3.23 o 
  -1   4   2      769.11      812.17     11.79 o 
   0   4   2       89.11       75.06      2.90 o 
   1   4   2     1238.55     1247.79     13.17 o 
   2   4   2     1922.70     2116.64     21.53 o 
   3   4   2     1351.95     1532.21     16.08 o 
   4   4   2       66.76       85.38      1.96 o 
   5   4   2        1.91        2.27      0.59 o 
   6   4   2      463.88      477.94     12.20 o 
   7   4   2       37.77       32.82      3.53 o 
   8   4   2        0.44        0.18      0.87 o 
   9   4   2       71.55       65.78      3.12 o 
  10   4   2       10.38       10.46      1.73 o 
  11   4   2       43.17       49.97      3.74 o 
 -13   5   2        0.01        1.14      1.66 o 
 -12   5   2        1.39        2.23      1.14 o 
 -11   5   2        0.04        0.82      0.91 o 
 -10   5   2       24.96       27.02      1.86 o 
  -9   5   2        0.01        0.50      0.81 o 
  -8   5   2       66.28       65.04      2.55 o 
  -7   5   2       23.80       27.26      2.66 o 
  -6   5   2        0.65        0.52      0.55 o 
  -5   5   2       60.52       59.90      1.46 o 
  -4   5   2      535.34      560.69      6.24 o 
  -3   5   2       41.67       40.56      1.15 o 
  -2   5   2       10.92       10.33      0.79 o 
  -1   5   2      353.90      379.02      4.82 o 
   0   5   2       10.25       14.12      0.70 o 
   1   5   2       37.02       36.56      1.23 o 
   2   5   2      234.71      235.62      3.95 o 
   3   5   2        4.60        6.59      0.78 o 
   4   5   2      314.15      340.27      4.82 o 
   5   5   2      151.54      163.80      4.72 o 
   6   5   2        0.53        0.56      0.81 o 
   7   5   2       13.51       15.85      1.66 o 
   8   5   2       19.62       21.45      1.93 o 
   9   5   2        9.18        7.52      1.48 o 
  10   5   2        0.70        2.73      1.25 o 
  11   5   2        0.37        3.84      2.44 o 
 -13   6   2        1.35        3.05      1.42 o 
 -12   6   2        3.36        5.43      1.58 o 
 -11   6   2       14.66       18.39      2.00 o 
 -10   6   2        2.08        3.24      1.17 o 
  -9   6   2        5.84        7.80      1.29 o 
  -8   6   2       11.71       11.81      1.84 o 
  -7   6   2        5.95        6.07      1.15 o 
  -6   6   2        7.38        6.05      1.08 o 
  -5   6   2        3.11        3.89      0.69 o 
  -4   6   2       28.09       26.89      1.16 o 
  -3   6   2        1.55        1.86      0.54 o 
  -2   6   2       19.30       20.62      0.97 o 
  -1   6   2       23.63       25.10      0.99 o 
   0   6   2      227.07      226.44      3.45 o 
   1   6   2        5.14        5.35      0.67 o 
   2   6   2        5.64        5.92      0.79 o 
   3   6   2        2.01        1.56      0.66 o 
   4   6   2       72.85       70.99      2.23 o 
   5   6   2        4.29        3.71      1.05 o 
   6   6   2        0.28        0.91      0.87 o 
   7   6   2       22.99       21.89      2.03 o 
   8   6   2       19.07       16.94      1.98 o 
   9   6   2        0.51        2.82      1.96 o 
  10   6   2        0.01        0.67      1.46 o 
  11   6   2        1.53        2.84      1.43 o 
 -12   7   2       11.40       14.33      1.87 o 
 -11   7   2        3.96        6.73      1.51 o 
 -10   7   2      168.12      165.26      4.67 o 
  -9   7   2        8.30       11.36      1.62 o 
  -8   7   2        0.07        1.73      0.86 o 
  -7   7   2      100.80       98.92      3.16 o 
  -6   7   2       39.86       43.80      1.99 o 
  -5   7   2      102.83      118.45      3.18 o 
  -4   7   2      633.54      624.48     10.45 o 
  -3   7   2      246.86      252.46      3.99 o 
  -2   7   2        0.96        1.06      0.58 o 
  -1   7   2     1270.56     1357.25     14.64 o 
   0   7   2       21.83       26.81      1.26 o 
   1   7   2       40.85       47.15      1.41 o 
   2   7   2      512.17      536.81      6.92 o 
   3   7   2        6.90        9.78      1.05 o 
   4   7   2       58.61       64.94      2.64 o 
   5   7   2      490.91      476.73      9.13 o 
   6   7   2       68.21       65.85      2.95 o 
   7   7   2       51.47       47.87      3.82 o 
   8   7   2        5.07        5.17      1.20 o 
   9   7   2        1.22        1.09      0.97 o 
  10   7   2        2.44        5.50      1.82 o 
 -12   8   2       45.11       46.79      3.11 o 
 -11   8   2       25.82       30.41      2.15 o 
 -10   8   2       62.47       68.19      3.02 o 
  -9   8   2       55.39       52.14      2.58 o 
  -8   8   2        2.18        3.13      1.01 o 
  -7   8   2      142.28      128.33      4.05 o 
  -6   8   2       27.53       25.08      1.69 o 
  -5   8   2      289.19      294.77      5.61 o 
  -4   8   2        6.61       11.03      1.10 o 
  -3   8   2      290.78      333.49      5.00 o 
  -2   8   2      249.93      274.12      4.33 o 
  -1   8   2      217.68      240.47      3.90 o 
   0   8   2      140.83      153.51      2.95 o 
   1   8   2        1.11        2.23      0.70 o 
   2   8   2       53.28       50.81      1.98 o 
   3   8   2       29.85       23.48      2.07 o 
   4   8   2        0.50        0.59      1.07 o 
   5   8   2       20.09       20.49      2.88 o 
   6   8   2      133.67      117.23      5.33 o 
   7   8   2      117.72       96.57      4.91 o 
   8   8   2       57.87       45.59      3.43 o 
   9   8   2       20.99       30.97      3.85 o 
  10   8   2        1.90        3.31      1.76 o 
 -11   9   2        3.03        4.54      1.43 o 
 -10   9   2        7.15       10.12      1.60 o 
  -9   9   2       49.87       43.95      2.42 o 
  -8   9   2       20.67       22.16      2.04 o 
  -7   9   2       25.66       25.34      1.98 o 
  -6   9   2        2.45        4.33      1.31 o 
  -5   9   2      158.62      155.73      3.94 o 
  -4   9   2        3.43        4.41      0.83 o 
  -3   9   2        5.43        6.10      1.06 o 
  -2   9   2        0.05        0.35      0.81 o 
  -1   9   2        2.72        2.90      0.91 o 
   0   9   2       55.35       59.58      2.26 o 
   1   9   2       36.08       37.76      1.85 o 
   2   9   2       21.33       21.97      1.50 o 
   3   9   2      191.01      177.99      4.89 o 
   4   9   2       15.79       17.06      2.66 o 
   5   9   2      118.58      106.50      5.17 o 
   6   9   2        4.67        6.54      1.97 o 
   7   9   2        0.42        0.11      1.29 o 
   8   9   2       10.45       13.46      2.49 o 
   9   9   2        9.79       14.57      6.96 o 
 -11  10   2        7.64       10.85      2.00 o 
 -10  10   2        0.57        5.15      1.49 o 
  -9  10   2        1.98        4.75      1.43 o 
  -8  10   2       12.99       18.61      3.72 o 
  -7  10   2       24.87       27.45      2.58 o 
  -6  10   2       33.00       29.70      2.33 o 
  -5  10   2        0.81        2.10      1.22 o 
  -4  10   2        9.55        8.26      1.65 o 
  -3  10   2        1.00        1.78      0.92 o 
  -2  10   2       41.96       45.48      2.10 o 
  -1  10   2       11.46       13.09      1.50 o 
   0  10   2       65.03       58.34      2.29 o 
   1  10   2       23.27       23.09      1.60 o 
   2  10   2       49.30       42.72      2.93 o 
   3  10   2       98.51       86.45      5.09 o 
   4  10   2        8.37        6.98      1.84 o 
   5  10   2       12.03        9.63      2.18 o 
   6  10   2        0.17        2.83      1.57 o 
   7  10   2        1.48        4.98      1.79 o 
   8  10   2        0.02        1.77      1.61 o 
   9  10   2        4.54        5.63      2.33 o 
 -10  11   2       25.81       27.37      2.57 o 
  -9  11   2        3.04        6.01      1.67 o 
  -8  11   2       40.70       44.73      2.90 o 
  -7  11   2        3.04        4.35      1.52 o 
  -6  11   2        0.00        1.93      1.24 o 
  -5  11   2       20.97       23.42      2.53 o 
  -4  11   2      147.68      147.41      4.93 o 
  -3  11   2       38.73       43.82      2.69 o 
  -2  11   2        3.05        4.01      1.08 o 
  -1  11   2      296.25      274.47      5.56 o 
   0  11   2        4.46        4.96      1.07 o 
   1  11   2        5.05        7.38      1.59 o 
   2  11   2       24.06       22.43      2.22 o 
   3  11   2       27.46       35.57      3.11 o 
   4  11   2        1.51        1.83      1.36 o 
   5  11   2      108.15       99.70      5.28 o 
   6  11   2        3.20        9.48      7.26 o 
   7  11   2        0.59        0.44      2.29 o 
   8  11   2        0.00        1.90      1.53 o 
  -9  12   2       42.25       38.59      2.88 o 
  -8  12   2       31.86       32.82      3.06 o 
  -7  12   2      316.78      292.76      7.96 o 
  -6  12   2      131.84      128.64      4.96 o 
  -5  12   2      313.95      285.76      7.54 o 
  -4  12   2        2.68        1.74      1.40 o 
  -3  12   2       64.14       65.34      3.26 o 
  -2  12   2      158.79      158.78      4.17 o 
  -1  12   2       35.23       36.03      2.46 o 
   0  12   2      107.19       96.97      3.17 o 
   1  12   2      229.92      203.62      5.74 o 
   2  12   2      499.41      475.11     12.29 o 
   3  12   2      241.23      226.08      7.97 o 
   4  12   2        0.04        2.36      1.51 o 
   5  12   2       64.51       53.88      4.00 o 
   6  12   2        0.64       -0.55      1.55 o 
   7  12   2        2.71        3.73      2.78 o 
  -8  13   2        7.76        9.51      2.01 o 
  -7  13   2        0.00        2.47      1.44 o 
  -6  13   2        0.29        2.24      1.53 o 
  -5  13   2        0.00       -0.38      1.73 o 
  -4  13   2       67.88       63.42      3.51 o 
  -3  13   2        8.77        8.97      2.04 o 
  -2  13   2        2.44        2.95      1.50 o 
  -1  13   2       20.17       23.52      2.00 o 
   0  13   2       37.05       34.52      2.55 o 
   1  13   2        3.78        8.00      2.13 o 
   2  13   2        4.35        4.35      1.71 o 
   3  13   2        0.39        2.38      1.59 o 
   4  13   2       13.15       16.76      4.86 o 
   5  13   2        4.00        2.84      1.60 o 
   6  13   2        0.44        1.93      1.85 o 
   7  13   2        3.48        2.64      1.78 o 
  -7  14   2        0.72        3.14      1.62 o 
  -6  14   2        5.13        5.49      1.66 o 
  -5  14   2        0.65        3.13      1.54 o 
  -4  14   2        2.12        3.44      1.62 o 
  -3  14   2        2.47        3.49      1.70 o 
  -2  14   2        2.34        5.48      1.65 o 
  -1  14   2        2.32        3.52      1.25 o 
   0  14   2       59.77       50.33      3.00 o 
   1  14   2        2.87        4.47      2.23 o 
   2  14   2        7.43        5.94      4.34 o 
   3  14   2        2.26        2.77      1.72 o 
   4  14   2        9.77       12.98      2.55 o 
   5  14   2        0.54        5.00      1.85 o 
  -6  15   2        4.16        6.58      2.12 o 
  -5  15   2        0.00        0.06      2.69 o 
  -4  15   2       29.99       26.44      2.88 o 
  -3  15   2        1.18        5.62      1.73 o 
  -2  15   2        3.48        6.41      2.06 o 
  -1  15   2       40.89       41.26      4.78 o 
   0  15   2        0.12       -1.35      1.46 o 
   1  15   2        2.13        3.16      1.89 o 
   2  15   2        7.48       13.86      2.63 o 
   3  15   2        3.41        7.41      2.14 o 
   4  15   2        7.71        8.78      3.91 o 
  -3  16   2       16.02       17.25      2.65 o 
  -2  16   2       20.48       26.01      5.15 o 
  -1  16   2        4.85       10.23      3.76 o 
   0  16   2        5.43        7.42      4.19 o 
   1  16   2       37.98       43.65      3.65 o 
   2  16   2       35.27       43.33      4.73 o 
 -13   1   3       13.38       14.18      2.61 o 
 -12   1   3        0.71        2.17      1.36 o 
 -11   1   3       13.60       16.78      2.70 o 
 -10   1   3       58.64       53.59      2.69 o 
  -9   1   3      106.84       98.95      2.92 o 
  -8   1   3      108.45      103.39      2.33 o 
  -7   1   3       90.94       85.64      2.04 o 
  -6   1   3        1.77        1.93      0.63 o 
  -5   1   3      204.46      204.59      3.19 o 
  -4   1   3       15.94       17.13      0.96 o 
  -3   1   3      189.48      189.61      2.92 o 
  -2   1   3       69.21       75.30      1.69 o 
  -1   1   3       33.43       27.91      1.08 o 
   0   1   3       15.34       15.97      0.93 o 
   1   1   3        0.01        0.01      0.47 o 
   2   1   3      803.56      852.59      9.02 o 
   3   1   3      429.67      431.01      5.42 o 
   4   1   3       78.40       68.14      2.39 o 
   5   1   3       32.65       31.40      1.35 o 
   6   1   3        0.27        0.85      0.74 o 
   7   1   3       65.24       51.03      4.74 o 
   8   1   3      107.52       90.69      4.72 o 
   9   1   3        4.07        5.04      1.56 o 
  10   1   3        4.51        2.78      1.93 o 
  11   1   3        3.99        7.92      4.16 o 
 -13   2   3       23.78       21.03      3.33 o 
 -12   2   3       20.83       22.42      4.55 o 
 -11   2   3        0.96        1.17      1.05 o 
 -10   2   3        9.50       11.52      2.71 o 
  -9   2   3        0.75        2.14      1.20 o 
  -8   2   3      190.10      194.91      3.86 o 
  -7   2   3       20.73       20.36      1.14 o 
  -6   2   3       69.48       71.37      1.83 o 
  -5   2   3      198.28      197.55      3.11 o 
  -4   2   3     2867.58     2948.64     27.02 o 
  -3   2   3     1442.23     1526.51     14.71 o 
  -2   2   3     1684.67     1791.72     18.56 o 
  -1   2   3     1372.85     1392.37     13.57 o 
   0   2   3     1508.23     1581.09     15.49 o 
   1   2   3        0.17        3.09      0.59 o 
   2   2   3      364.58      391.12      4.94 o 
   3   2   3       56.79       69.15      1.75 o 
   4   2   3        1.73        1.02      0.57 o 
   5   2   3       31.48       35.39      1.51 o 
   6   2   3      222.21      215.59      4.09 o 
   7   2   3      151.43      150.41      6.35 o 
   8   2   3       82.95       69.44      3.14 o 
   9   2   3        4.40        4.53      1.57 o 
  10   2   3        1.64        3.26      1.64 o 
  11   2   3        0.81        4.79      3.91 o 
 -13   3   3        6.04        6.24      5.40 o 
 -12   3   3        6.64       12.15      2.38 o 
 -11   3   3        2.69        1.04      1.19 o 
 -10   3   3       11.87       12.50      1.51 o 
  -9   3   3        0.21       -0.13      0.81 o 
  -8   3   3        5.09        5.91      1.00 o 
  -7   3   3       45.32       44.51      1.51 o 
  -6   3   3       98.04       97.53      2.13 o 
  -5   3   3       10.27       10.70      0.95 o 
  -4   3   3       14.65       17.84      0.96 o 
  -3   3   3        0.32        0.19      0.45 o 
  -2   3   3       74.41       67.54      1.83 o 
  -1   3   3      165.58      170.85      2.68 o 
   0   3   3        4.45        4.31      0.55 o 
   1   3   3      283.91      293.38      3.94 o 
   2   3   3        3.94        5.94      0.75 o 
   3   3   3        8.06       10.73      0.97 o 
   4   3   3        5.24        4.88      0.77 o 
   5   3   3       30.18       31.06      1.41 o 
   6   3   3       65.72       57.76      2.65 o 
   7   3   3       34.94       35.19      2.19 o 
   8   3   3       14.78       16.00      2.49 o 
   9   3   3       47.98       42.58      3.28 o 
  10   3   3        0.70        4.07      1.62 o 
 -13   4   3        0.62        0.27      1.47 o 
 -12   4   3        0.12        1.12      1.09 o 
 -11   4   3        3.38        4.98      1.25 o 
 -10   4   3        3.05        3.88      1.13 o 
  -9   4   3        0.71        1.76      0.86 o 
  -8   4   3       14.84       16.74      1.72 o 
  -7   4   3       30.17       29.55      1.42 o 
  -6   4   3        1.29        2.05      0.63 o 
  -5   4   3        0.61        1.10      0.53 o 
  -4   4   3        8.46        9.63      0.86 o 
  -3   4   3        2.18        2.58      0.53 o 
  -2   4   3        4.51        4.52      0.77 o 
  -1   4   3        0.97        1.52      0.63 o 
   0   4   3       17.39       17.27      1.23 o 
   1   4   3       23.26       24.28      0.96 o 
   2   4   3       23.16       26.16      1.09 o 
   3   4   3        0.50        0.43      0.56 o 
   4   4   3        6.57        7.04      1.06 o 
   5   4   3       25.38       26.76      1.55 o 
   6   4   3        0.02       -0.41      0.83 o 
   7   4   3        0.37        0.51      0.86 o 
   8   4   3        0.05        1.61      0.96 o 
   9   4   3        0.02        2.42      1.67 o 
  10   4   3        1.32        4.38      1.79 o 
 -13   5   3        0.90        1.00      1.41 o 
 -12   5   3        3.43        4.69      1.80 o 
 -11   5   3       32.48       31.20      2.12 o 
 -10   5   3        4.01        4.00      1.12 o 
  -9   5   3       27.95       29.33      1.84 o 
  -8   5   3       78.50       80.10      2.91 o 
  -7   5   3        0.46        0.56      0.75 o 
  -6   5   3       36.49       34.09      1.46 o 
  -5   5   3      348.99      347.01      5.50 o 
  -4   5   3      139.77      133.64      2.43 o 
  -3   5   3       23.40       21.97      0.92 o 
  -2   5   3      254.56      277.43      4.45 o 
  -1   5   3       76.07       82.38      2.23 o 
   0   5   3       25.30       31.44      1.53 o 
   1   5   3        0.27       -0.01      0.46 o 
   2   5   3      110.92      114.26      2.81 o 
   3   5   3      133.14      130.23      2.74 o 
   4   5   3      128.93      123.80      2.75 o 
   5   5   3       13.14       15.28      1.73 o 
   6   5   3        1.61        2.02      1.08 o 
   7   5   3        0.66        3.62      1.52 o 
   8   5   3        4.82        6.72      4.00 o 
   9   5   3        8.95        7.53      1.90 o 
  10   5   3       13.25       14.39      2.53 o 
 -13   6   3       79.71       84.86      4.17 o 
 -12   6   3       52.29       57.89      4.88 o 
 -11   6   3        0.78        1.42      1.09 o 
 -10   6   3      104.38      105.77      3.57 o 
  -9   6   3       60.34       60.92      2.60 o 
  -8   6   3       36.91       39.36      2.06 o 
  -7   6   3       47.31       44.09      2.06 o 
  -6   6   3        9.97       11.66      1.02 o 
  -5   6   3      421.96      418.19      5.37 o 
  -4   6   3       54.47       47.88      1.44 o 
  -3   6   3      141.70      157.39      3.18 o 
  -2   6   3        1.89        1.74      0.72 o 
  -1   6   3     1533.37     1599.18     19.47 o 
   0   6   3       51.64       47.41      2.32 o 
   1   6   3      117.67       97.30      2.84 o 
   2   6   3      249.51      257.38      5.02 o 
   3   6   3      546.58      528.38      8.11 o 
   4   6   3      175.13      165.12      4.72 o 
   5   6   3      147.55      141.14      6.51 o 
   6   6   3      226.98      194.63      7.01 o 
   7   6   3      242.78      213.91      7.61 o 
   8   6   3        6.16        5.03      1.81 o 
   9   6   3        1.96        5.08      1.69 o 
  10   6   3       22.23       29.50      3.33 o 
 -12   7   3        3.48        9.58      1.63 o 
 -11   7   3       26.65       28.83      2.04 o 
 -10   7   3        5.60        5.65      1.36 o 
  -9   7   3        1.52        1.75      1.00 o 
  -8   7   3       35.07       33.63      1.96 o 
  -7   7   3        4.63        3.52      1.00 o 
  -6   7   3       20.73       20.18      2.16 o 
  -5   7   3       61.19       59.09      2.77 o 
  -4   7   3       95.55       84.36      2.65 o 
  -3   7   3       11.18       12.05      1.26 o 
  -2   7   3      165.73      165.09      5.43 o 
  -1   7   3        8.80        9.57      1.28 o 
   0   7   3       75.07       80.28      3.56 o 
   1   7   3        4.81        5.65      1.18 o 
   2   7   3       69.63       64.22      2.40 o 
   3   7   3        7.10       10.90      1.64 o 
   4   7   3       74.01       71.16      3.99 o 
   5   7   3       31.94       35.16      3.10 o 
   6   7   3        6.95       10.94      2.18 o 
   7   7   3        2.35        1.73      1.63 o 
   8   7   3        7.66       12.41      2.25 o 
   9   7   3        3.90        3.98      1.53 o 
 -12   8   3        0.52        3.12      1.63 o 
 -11   8   3        3.23        3.73      1.48 o 
 -10   8   3        8.37       11.25      1.92 o 
  -9   8   3        3.31        5.54      1.67 o 
  -8   8   3        4.71        5.86      1.48 o 
  -7   8   3        0.18        1.22      1.10 o 
  -6   8   3       17.41       15.73      2.05 o 
  -5   8   3        0.07       -0.91      0.75 o 
  -4   8   3       10.83       12.27      1.39 o 
  -3   8   3       17.29       17.36      1.50 o 
  -2   8   3       32.35       30.99      1.76 o 
  -1   8   3        7.96       11.22      1.46 o 
   0   8   3        0.49        0.88      0.84 o 
   1   8   3        0.59        1.30      0.82 o 
   2   8   3        0.27       -0.22      0.80 o 
   3   8   3       11.66       11.98      1.73 o 
   4   8   3       13.14       13.91      2.95 o 
   5   8   3       49.15       43.80      3.45 o 
   6   8   3        2.34        1.16      2.10 o 
   7   8   3        3.06        2.62      1.46 o 
   8   8   3        0.43        4.37      1.70 o 
   9   8   3        0.11        2.79      1.55 o 
 -11   9   3       25.38       20.82      2.60 o 
 -10   9   3       65.44       63.17      6.31 o 
  -9   9   3      109.82      110.46      6.02 o 
  -8   9   3       20.79       24.99      2.51 o 
  -7   9   3        8.02        9.92      1.83 o 
  -6   9   3      275.88      266.80      7.37 o 
  -5   9   3        0.40        1.65      1.12 o 
  -4   9   3        0.11        0.69      0.92 o 
  -3   9   3        0.10        0.13      0.86 o 
  -2   9   3        4.99        5.97      1.15 o 
  -1   9   3      123.90      108.32      4.90 o 
   0   9   3      330.37      327.24      6.18 o 
   1   9   3        1.90        2.21      1.04 o 
   2   9   3      221.72      213.81      5.75 o 
   3   9   3      167.94      177.72      6.82 o 
   4   9   3      289.06      262.91     11.29 o 
   5   9   3        9.63       15.16      2.87 o 
   6   9   3       30.15       27.75      3.19 o 
   7   9   3        1.37        1.15      3.14 o 
   8   9   3        2.72        0.94      1.55 o 
 -11  10   3        2.81        6.10      1.78 o 
 -10  10   3        0.36        7.31      2.03 o 
  -9  10   3       84.33       81.03      3.96 o 
  -8  10   3      146.53      139.25      5.24 o 
  -7  10   3      106.35      108.68      4.42 o 
  -6  10   3        0.95        3.69      1.44 o 
  -5  10   3       70.17       59.75      3.12 o 
  -4  10   3        1.25        1.62      0.99 o 
  -3  10   3      123.85      128.44      3.67 o 
  -2  10   3        4.40        5.47      1.20 o 
  -1  10   3      143.76      137.57      3.78 o 
   0  10   3       25.47       27.18      1.83 o 
   1  10   3      326.17      314.35      6.13 o 
   2  10   3      312.53      305.97     10.17 o 
   3  10   3       69.75       76.82      4.54 o 
   4  10   3        3.69        3.30      1.86 o 
   5  10   3       32.90       29.29      2.98 o 
   6  10   3        0.00       -0.54      1.39 o 
   7  10   3        0.55        5.51      1.81 o 
   8  10   3       25.11       25.71      3.61 o 
 -10  11   3        0.99        2.61      1.37 o 
  -9  11   3        4.51        5.83      1.63 o 
  -8  11   3        0.06        1.72      1.30 o 
  -7  11   3        1.39        1.31      1.68 o 
  -6  11   3        0.02        1.06      1.42 o 
  -5  11   3       10.37       15.58      2.19 o 
  -4  11   3       10.94       13.71      2.13 o 
  -3  11   3        5.71        5.18      1.43 o 
  -2  11   3       32.19       32.25      1.93 o 
  -1  11   3        1.40        2.33      1.02 o 
   0  11   3        9.17       11.76      1.60 o 
   1  11   3        7.49        7.62      1.69 o 
   2  11   3        0.61       -0.17      1.46 o 
   3  11   3       16.43       23.30      3.49 o 
   4  11   3        6.13        3.54      3.07 o 
   5  11   3        0.73        1.82      2.26 o 
   6  11   3        0.28        6.72      1.80 o 
   7  11   3        2.36        4.64      2.17 o 
  -9  12   3       13.84       13.38      2.07 o 
  -8  12   3       40.63       39.41      2.93 o 
  -7  12   3       30.09       31.19      2.61 o 
  -6  12   3       44.73       40.44      2.85 o 
  -5  12   3        2.19        3.73      1.50 o 
  -4  12   3       15.55       16.70      2.39 o 
  -3  12   3       22.94       26.10      2.75 o 
  -2  12   3        0.20        0.18      0.92 o 
  -1  12   3       13.49       15.48      1.96 o 
   0  12   3       61.69       52.26      3.66 o 
   1  12   3       84.38       79.90      3.76 o 
   2  12   3       36.79       34.82      3.76 o 
   3  12   3        6.56        7.55      2.16 o 
   4  12   3       43.08       45.96      3.78 o 
   5  12   3        5.20        8.42      2.25 o 
   6  12   3        0.10        2.17      2.20 o 
  -8  13   3        1.08        1.56      1.64 o 
  -7  13   3        9.71       11.48      2.20 o 
  -6  13   3       26.03       27.97      3.63 o 
  -5  13   3      295.52      285.41      7.88 o 
  -4  13   3       71.84       71.37      4.78 o 
  -3  13   3       27.95       30.35      2.66 o 
  -2  13   3      240.22      234.38      5.61 o 
  -1  13   3      219.46      202.50      5.98 o 
   0  13   3        1.42        5.10      1.65 o 
   1  13   3        7.44        7.41      2.28 o 
   2  13   3       22.99       19.81      3.03 o 
   3  13   3       52.14       60.26      8.98 o 
   4  13   3       19.59       24.18      3.52 o 
   5  13   3        0.51        3.22      1.93 o 
  -7  14   3        3.38        4.12      1.60 o 
  -6  14   3        2.58        3.07      1.90 o 
  -5  14   3       15.56       17.73      2.52 o 
  -4  14   3        7.53       11.37      2.04 o 
  -3  14   3        9.39       13.27      2.12 o 
  -2  14   3        1.00        4.15      1.61 o 
  -1  14   3       57.62       54.29      5.54 o 
   0  14   3        0.37        3.24      1.53 o 
   1  14   3       12.46       12.29      2.48 o 
   2  14   3        2.40        3.21      4.37 o 
   3  14   3        8.55        6.94      2.32 o 
   4  14   3        1.07        4.70      2.22 o 
  -5  15   3        0.21        5.40      3.13 o 
  -4  15   3        1.17        2.86      1.71 o 
  -3  15   3        0.01        2.72      1.67 o 
  -2  15   3        1.21        4.57      2.45 o 
  -1  15   3        0.28        4.51      2.10 o 
   0  15   3        0.40        1.43      1.82 o 
   1  15   3        3.30        6.11      2.03 o 
   2  15   3        2.29        8.63      3.89 o 
 -13   0   4       96.90       79.33      7.19 o 
 -12   0   4       30.84       35.33      4.58 o 
 -11   0   4       79.78       62.42      5.57 o 
 -10   0   4       24.97       24.17      2.70 o 
  -9   0   4        6.03        6.29      1.61 o 
  -8   0   4      159.51      155.91      4.48 o 
  -7   0   4      199.44      203.89      5.18 o 
  -6   0   4      163.62      153.57      4.32 o 
  -5   0   4     5276.86     5309.76     67.73 o 
  -4   0   4     6397.35     6565.65     82.86 o 
  -3   0   4     1191.88     1232.69     20.57 o 
  -2   0   4      121.11       98.93      4.05 o 
  -1   0   4     1798.38     1843.33     26.58 o 
   0   0   4      149.37      122.87      3.79 o 
   1   0   4        3.25        2.92      1.02 o 
   2   0   4       59.85       65.29      3.53 o 
   3   0   4     1345.86     1314.90     19.32 o 
   4   0   4       37.33       32.59      2.05 o 
   5   0   4      973.76      957.82     15.44 o 
   6   0   4       43.98       44.92      2.48 o 
   7   0   4        0.01       -1.65      1.38 o 
   8   0   4        1.65        4.40      2.45 o 
   9   0   4        6.78        9.22      3.05 o 
 -13   1   4        1.47        4.23      1.85 o 
 -12   1   4        0.35        0.66      1.31 o 
 -11   1   4        4.08        4.35      1.36 o 
 -10   1   4      100.89       85.46      4.65 o 
  -9   1   4        1.93        3.32      1.06 o 
  -8   1   4        0.88        1.71      0.81 o 
  -7   1   4        3.71        3.88      0.91 o 
  -6   1   4       79.66       81.09      2.18 o 
  -5   1   4       73.60       70.66      2.02 o 
  -4   1   4       16.53       17.41      1.30 o 
  -3   1   4        0.89       -0.09      0.64 o 
  -2   1   4      141.40      140.94      2.73 o 
  -1   1   4       18.19       22.48      1.20 o 
   0   1   4        3.90        7.17      0.91 o 
   1   1   4      319.85      299.86      4.35 o 
   2   1   4      261.37      250.63      3.94 o 
   3   1   4       50.23       48.18      1.67 o 
   4   1   4       45.00       43.40      1.61 o 
   5   1   4       25.66       24.16      1.34 o 
   6   1   4       16.34       15.55      1.34 o 
   7   1   4       54.41       51.67      2.73 o 
   8   1   4        8.88       12.59      2.36 o 
   9   1   4        5.74        8.62      1.91 o 
 -13   2   4        0.50        1.54      1.52 o 
 -12   2   4        0.37        1.05      1.34 o 
 -11   2   4        0.06        0.34      1.05 o 
 -10   2   4        0.59        1.73      0.95 o 
  -9   2   4        0.11       -0.14      0.76 o 
  -8   2   4        0.54        0.84      0.72 o 
  -7   2   4        4.07        4.77      0.93 o 
  -6   2   4        0.09        1.19      0.75 o 
  -5   2   4       49.46       41.64      2.62 o 
  -4   2   4       10.28       12.18      1.09 o 
  -3   2   4        0.69        0.64      0.62 o 
  -2   2   4        7.41        7.73      0.92 o 
  -1   2   4        0.09       -0.43      0.57 o 
   0   2   4        0.98        0.59      0.59 o 
   1   2   4        7.50        8.97      0.94 o 
   2   2   4        0.45        0.29      0.62 o 
   3   2   4        0.10        0.30      0.58 o 
   4   2   4        0.34        0.71      0.61 o 
   5   2   4        0.21        0.31      0.67 o 
   6   2   4        2.01        3.98      1.00 o 
   7   2   4        1.03        2.33      1.09 o 
   8   2   4        0.01        1.93      1.28 o 
   9   2   4        0.00        2.99      1.65 o 
 -13   3   4        0.01        0.13      1.71 o 
 -12   3   4        1.64        1.71      1.34 o 
 -11   3   4        0.07       -1.16      1.07 o 
 -10   3   4       30.40       26.74      1.87 o 
  -9   3   4        6.22        9.84      1.41 o 
  -8   3   4        0.63        0.91      0.83 o 
  -7   3   4       37.33       36.47      1.52 o 
  -6   3   4        2.03        1.99      0.76 o 
  -5   3   4       80.46       76.79      2.87 o 
  -4   3   4        0.19       -0.15      0.58 o 
  -3   3   4      146.73      146.33      2.73 o 
  -2   3   4        6.40        4.03      0.77 o 
  -1   3   4       32.35       34.07      1.36 o 
   0   3   4      271.33      263.52      5.42 o 
   1   3   4        0.04       -0.07      0.53 o 
   2   3   4       23.94       26.61      1.23 o 
   3   3   4        0.61        0.90      0.60 o 
   4   3   4        6.31        6.84      1.00 o 
   5   3   4      193.74      181.73      4.32 o 
   6   3   4        9.77        9.91      1.93 o 
   7   3   4        0.72        2.87      1.29 o 
   8   3   4        7.16        8.36      2.47 o 
   9   3   4       15.49       19.58      4.22 o 
 -13   4   4        7.05       11.61      2.55 o 
 -12   4   4       20.03       18.32      2.35 o 
 -11   4   4       31.87       28.99      1.97 o 
 -10   4   4       16.35       19.44      1.93 o 
  -9   4   4      276.70      266.22      7.87 o 
  -8   4   4      191.47      190.38      5.91 o 
  -7   4   4        6.52        8.78      1.00 o 
  -6   4   4       90.58       84.89      2.13 o 
  -5   4   4        9.69       12.89      1.07 o 
  -4   4   4      122.31      113.51      2.80 o 
  -3   4   4      173.95      155.88      3.35 o 
  -2   4   4       22.52       22.03      1.43 o 
  -1   4   4      152.16      136.68      3.21 o 
   0   4   4     1141.40     1228.70     14.38 o 
   1   4   4      384.08      363.10      8.82 o 
   2   4   4        0.82        0.37      0.72 o 
   3   4   4       83.02       79.30      2.48 o 
   4   4   4      975.75      945.68     13.08 o 
   5   4   4       60.21       58.00      2.91 o 
   6   4   4        3.08        2.29      1.24 o 
   7   4   4        4.18        4.59      1.67 o 
   8   4   4       18.02       25.90      2.72 o 
   9   4   4        0.26        3.88      1.50 o 
 -13   5   4        7.38       13.94      3.48 o 
 -12   5   4        0.47        1.11      2.51 o 
 -11   5   4        0.55        2.30      1.16 o 
 -10   5   4       32.52       33.04      2.08 o 
  -9   5   4        0.76        0.89      0.91 o 
  -8   5   4        4.67        5.51      1.49 o 
  -7   5   4        0.00       -0.61      0.99 o 
  -6   5   4      120.26      120.05      2.92 o 
  -5   5   4        0.31        0.53      0.64 o 
  -4   5   4        6.24        5.09      0.97 o 
  -3   5   4       33.07       29.26      1.54 o 
  -2   5   4       92.11       94.85      3.09 o 
  -1   5   4       87.67       91.11      2.65 o 
   0   5   4        0.03       -0.05      0.76 o 
   1   5   4       22.97       20.92      1.59 o 
   2   5   4       59.41       55.82      2.14 o 
   3   5   4       80.69       72.04      2.64 o 
   4   5   4        7.66        7.93      1.60 o 
   5   5   4        7.61        9.66      2.16 o 
   6   5   4        3.00        4.76      1.62 o 
   7   5   4        0.51        3.28      1.51 o 
   8   5   4        0.70        1.31      1.26 o 
   9   5   4        1.69        4.14      1.65 o 
 -12   6   4        0.22        2.08      1.36 o 
 -11   6   4        2.10        4.40      1.48 o 
 -10   6   4        3.64        5.54      1.56 o 
  -9   6   4        3.37        4.22      1.36 o 
  -8   6   4        2.43        1.14      1.24 o 
  -7   6   4        3.29        4.16      1.41 o 
  -6   6   4       41.53       36.39      1.67 o 
  -5   6   4       14.29       15.99      1.33 o 
  -4   6   4       12.59       12.86      1.33 o 
  -3   6   4        4.61        5.32      0.97 o 
  -2   6   4       17.11       18.64      1.56 o 
  -1   6   4        2.24        1.27      0.90 o 
   0   6   4        4.14        3.50      0.92 o 
   1   6   4       23.90       22.03      1.76 o 
   2   6   4        7.34        8.12      1.41 o 
   3   6   4        7.89        9.37      1.38 o 
   4   6   4        5.73        7.37      1.59 o 
   5   6   4       18.32       22.91      4.13 o 
   6   6   4        6.83        6.90      1.96 o 
   7   6   4        0.56        4.42      1.55 o 
   8   6   4        0.03        1.85      1.48 o 
 -12   7   4       13.10       18.19      2.50 o 
 -11   7   4       19.52       24.28      2.76 o 
 -10   7   4        8.53        9.17      1.89 o 
  -9   7   4        6.65        5.31      1.50 o 
  -8   7   4       20.62       25.51      2.49 o 
  -7   7   4       18.03       21.95      2.47 o 
  -6   7   4      204.28      185.55      4.93 o 
  -5   7   4       50.52       47.63      1.94 o 
  -4   7   4       34.48       32.98      1.67 o 
  -3   7   4      122.59      104.83      3.24 o 
  -2   7   4       47.54       41.61      2.09 o 
  -1   7   4      219.76      236.53      5.17 o 
   0   7   4       27.27       26.75      2.04 o 
   1   7   4       54.43       49.47      3.20 o 
   2   7   4       15.39       19.21      1.90 o 
   3   7   4      155.53      149.97      6.29 o 
   4   7   4      139.72      144.67      6.16 o 
   5   7   4        9.71       12.38      2.55 o 
   6   7   4        6.76        7.39      1.92 o 
   7   7   4        0.64        6.73      3.26 o 
   8   7   4        5.49        9.93      2.18 o 
 -11   8   4       13.68       17.24      2.40 o 
 -10   8   4       14.90       17.91      2.34 o 
  -9   8   4       11.18       12.63      2.69 o 
  -8   8   4       15.98       17.44      2.32 o 
  -7   8   4       19.08       18.68      2.37 o 
  -6   8   4       74.58       67.14      6.28 o 
  -5   8   4       31.28       32.78      1.94 o 
  -4   8   4      150.71      147.20      3.95 o 
  -3   8   4      130.99      130.50      3.70 o 
  -2   8   4        3.79        5.83      1.14 o 
  -1   8   4       36.87       36.61      2.08 o 
   0   8   4        0.28        0.45      0.90 o 
   1   8   4       36.94       32.60      2.00 o 
   2   8   4       20.51       22.33      2.05 o 
   3   8   4      114.54      127.73      4.57 o 
   4   8   4      463.54      436.92     12.10 o 
   5   8   4        1.22        2.83      3.16 o 
   6   8   4       37.48       31.00      4.10 o 
   7   8   4        0.10        3.47      2.62 o 
   8   8   4       17.03       22.57      5.40 o 
 -11   9   4       22.79       26.10      2.87 o 
 -10   9   4        5.23        5.63      1.55 o 
  -9   9   4        8.79        9.76      1.92 o 
  -8   9   4        8.97       11.10      1.90 o 
  -7   9   4       29.83       36.91      2.64 o 
  -6   9   4        3.46        4.22      1.56 o 
  -5   9   4        4.30        5.17      1.26 o 
  -4   9   4        0.35        0.43      1.26 o 
  -3   9   4        5.66        5.89      1.29 o 
  -2   9   4        0.61        2.43      1.00 o 
  -1   9   4       81.16       87.37      3.14 o 
   0   9   4        9.59       11.76      1.66 o 
   1   9   4       68.50       60.23      4.30 o 
   2   9   4        6.86        7.40      2.05 o 
   3   9   4       70.65       66.56      4.49 o 
   4   9   4        2.91        6.27      3.04 o 
   5   9   4       13.59       17.61      2.96 o 
   6   9   4        3.43        7.85      2.25 o 
   7   9   4        0.39        0.27      1.58 o 
 -10  10   4        4.48        7.49      1.92 o 
  -9  10   4        9.88       14.13      2.24 o 
  -8  10   4       24.80       25.91      3.26 o 
  -7  10   4        1.50        2.99      1.41 o 
  -6  10   4       36.89       38.46      2.72 o 
  -5  10   4        7.54        7.84      1.80 o 
  -4  10   4       20.07       21.82      2.67 o 
  -3  10   4        1.23        2.06      0.96 o 
  -2  10   4        1.28        1.61      1.00 o 
  -1  10   4        2.86        2.39      1.15 o 
   0  10   4       48.75       43.28      2.19 o 
   1  10   4       25.90       25.76      2.47 o 
   2  10   4       33.13       29.68      2.37 o 
   3  10   4        0.46        1.69      1.35 o 
   4  10   4        1.51        5.34      1.75 o 
   5  10   4        1.00        2.68      1.76 o 
   6  10   4        1.07        2.64      1.67 o 
  -9  11   4        8.61       14.30      2.20 o 
  -8  11   4        0.28        2.65      1.35 o 
  -7  11   4        7.23        6.54      1.75 o 
  -6  11   4       76.04       78.45      3.90 o 
  -5  11   4       16.89       24.60      2.75 o 
  -4  11   4       18.52       21.11      2.61 o 
  -3  11   4       36.17       38.82      2.22 o 
  -2  11   4       22.25       24.71      1.99 o 
  -1  11   4       40.81       39.46      2.30 o 
   0  11   4        0.08        1.82      1.12 o 
   1  11   4        0.10        2.57      1.64 o 
   2  11   4       26.77       32.51      3.41 o 
   3  11   4       14.50       13.70      2.67 o 
   4  11   4        9.20        6.88      2.13 o 
   5  11   4       20.67       25.36      3.75 o 
   6  11   4       16.20       27.23      3.93 o 
  -8  12   4       98.10       88.83      5.04 o 
  -7  12   4       37.11       35.91      2.84 o 
  -6  12   4        1.81        2.79      1.53 o 
  -5  12   4       71.45       69.98      3.76 o 
  -4  12   4       25.12       27.62      3.03 o 
  -3  12   4        0.02        1.34      1.01 o 
  -2  12   4       25.24       25.66      2.17 o 
  -1  12   4      245.02      225.73      6.86 o 
   0  12   4      170.38      168.13      5.70 o 
   1  12   4      116.58      104.14     12.11 o 
   2  12   4        3.90        2.15      1.88 o 
   3  12   4      136.35      125.55      6.38 o 
   4  12   4       46.36       53.73      4.22 o 
   5  12   4        5.63        7.04      2.38 o 
  -7  13   4        0.73        1.54      3.52 o 
  -6  13   4       28.67       37.55      3.13 o 
  -5  13   4        0.29        1.04      2.67 o 
  -4  13   4        1.05        1.82      1.45 o 
  -3  13   4        7.57       13.87      2.21 o 
  -2  13   4       30.05       28.35      3.27 o 
  -1  13   4        1.37        3.05      1.36 o 
   0  13   4        0.05        3.55      1.55 o 
   1  13   4        0.59       -0.03      1.60 o 
   2  13   4       14.80       18.63      3.56 o 
   3  13   4        7.38        7.08      2.43 o 
  -5  14   4       15.67       17.17      2.62 o 
  -4  14   4        3.22        4.56      1.83 o 
  -3  14   4        3.52        3.64      3.36 o 
  -2  14   4       10.96       13.47      2.28 o 
  -1  14   4        0.54        0.37      1.29 o 
   0  14   4        7.54       10.09      2.57 o 
   1  14   4        1.65        6.93      2.23 o 
   2  14   4        0.12        2.40      3.26 o 
 -13   1   5        0.16        0.91      2.38 o 
 -12   1   5       12.28       16.98      3.04 o 
 -11   1   5       41.24       33.83      2.49 o 
 -10   1   5        1.58        2.71      1.16 o 
  -9   1   5        3.54        2.55      0.87 o 
  -8   1   5       32.16       34.55      1.70 o 
  -7   1   5        4.32        5.44      1.06 o 
  -6   1   5       10.96       13.54      1.37 o 
  -5   1   5      281.14      272.35      4.91 o 
  -4   1   5       11.58       14.86      1.32 o 
  -3   1   5        6.03        6.41      1.01 o 
  -2   1   5       30.81       30.62      1.48 o 
  -1   1   5       75.20       67.44      2.05 o 
   0   1   5      188.16      175.05      3.33 o 
   1   1   5       15.04       17.04      1.29 o 
   2   1   5       31.30       27.42      1.60 o 
   3   1   5      289.74      269.77      5.54 o 
   4   1   5      161.57      145.61      3.57 o 
   5   1   5        0.70        1.25      0.90 o 
   6   1   5       41.30       40.93      2.57 o 
   7   1   5        4.77        9.58      2.54 o 
   8   1   5        2.47        5.90      2.78 o 
 -13   2   5        7.73        8.34      2.42 o 
 -12   2   5        1.37        2.75      1.48 o 
 -11   2   5       26.30       23.54      2.76 o 
 -10   2   5        7.46       11.32      1.82 o 
  -9   2   5       12.61       18.62      1.79 o 
  -8   2   5       28.76       25.78      1.57 o 
  -7   2   5       66.94       62.18      2.09 o 
  -6   2   5     1265.83     1157.98     20.04 o 
  -5   2   5      134.37      120.95      4.42 o 
  -4   2   5      130.29      116.69      3.14 o 
  -3   2   5        0.31        1.61      0.92 o 
  -2   2   5        5.80        8.23      1.19 o 
  -1   2   5       73.08       72.42      3.88 o 
   0   2   5       98.55       87.46      4.00 o 
   1   2   5        8.16        8.21      1.19 o 
   2   2   5        6.38        7.24      1.17 o 
   3   2   5       23.95       27.16      1.68 o 
   4   2   5        6.62       11.18      1.32 o 
   5   2   5      382.43      352.30      6.29 o 
   6   2   5        0.00        2.10      1.33 o 
   7   2   5        6.43       10.40      2.11 o 
   8   2   5        8.59       17.15      3.38 o 
 -12   3   5        1.24       -1.01      1.90 o 
 -11   3   5        7.11        4.00      2.64 o 
 -10   3   5        0.01        1.15      1.77 o 
  -9   3   5        0.00        1.31      1.18 o 
  -8   3   5        1.13        2.69      0.96 o 
  -7   3   5       16.87       20.03      1.75 o 
  -6   3   5       25.83       28.13      1.73 o 
  -5   3   5       68.08       58.20      2.24 o 
  -4   3   5      113.28      110.77      3.05 o 
  -3   3   5       11.83       13.92      1.49 o 
  -2   3   5       36.84       37.84      1.84 o 
  -1   3   5        1.18        1.57      0.85 o 
   0   3   5        0.16        0.88      0.85 o 
   1   3   5        4.80        4.66      1.02 o 
   2   3   5       89.45       86.45      3.39 o 
   3   3   5       75.02       67.47      2.45 o 
   4   3   5      258.64      236.97      4.89 o 
   5   3   5        1.13        3.64      1.28 o 
   6   3   5        0.26       -0.16      1.45 o 
   7   3   5        0.77        3.39      3.02 o 
   8   3   5        5.81        8.83      3.11 o 
 -12   4   5        0.12        2.30      2.32 o 
 -11   4   5        0.57        3.08      1.38 o 
 -10   4   5        5.42        8.11      1.72 o 
  -9   4   5        4.20        4.31      1.58 o 
  -8   4   5        0.02        0.45      1.23 o 
  -7   4   5        0.02        0.32      0.79 o 
  -6   4   5        2.36        3.58      0.99 o 
  -5   4   5        0.56        0.91      1.01 o 
  -4   4   5        0.57        1.18      0.97 o 
  -3   4   5        1.48        0.21      0.76 o 
  -2   4   5        6.56        8.82      1.29 o 
  -1   4   5        6.84        6.98      1.24 o 
   0   4   5        0.50       -0.03      0.77 o 
   1   4   5        2.17        3.71      1.17 o 
   2   4   5        1.31        2.38      0.96 o 
   3   4   5        2.24        4.17      1.08 o 
   4   4   5        0.30        0.90      1.81 o 
   5   4   5        0.16        2.06      1.90 o 
   6   4   5        0.51        3.37      2.01 o 
   7   4   5        0.02        1.42      3.02 o 
 -12   5   5        0.46        1.64      1.53 o 
 -11   5   5       15.54       15.68      2.20 o 
 -10   5   5        5.18        4.44      1.47 o 
  -9   5   5       11.78       15.99      2.17 o 
  -8   5   5        7.82       10.20      1.43 o 
  -7   5   5        3.88        6.12      1.06 o 
  -6   5   5      152.37      130.23      4.20 o 
  -5   5   5      126.33      113.59      3.14 o 
  -4   5   5        0.00       -0.64      0.79 o 
  -3   5   5        3.62        6.27      1.17 o 
  -2   5   5        8.83       10.13      1.40 o 
  -1   5   5       16.06       19.06      1.97 o 
   0   5   5       27.97       28.89      1.80 o 
   1   5   5        1.20        2.74      1.03 o 
   2   5   5        7.18       10.13      1.36 o 
   3   5   5      148.94      144.18      4.04 o 
   4   5   5       98.72       95.64      3.97 o 
   5   5   5       17.07       22.34      3.04 o 
   6   5   5        0.56        1.48      1.77 o 
   7   5   5        0.48        0.81      1.58 o 
 -12   6   5        4.76        8.86      2.35 o 
 -11   6   5       44.41       35.76      2.76 o 
 -10   6   5        0.43        2.23      1.39 o 
  -9   6   5        0.29        2.06      1.21 o 
  -8   6   5        0.24       -0.48      1.86 o 
  -7   6   5      241.41      216.87      5.11 o 
  -6   6   5       65.59       64.51      2.35 o 
  -5   6   5      181.31      160.77      3.80 o 
  -4   6   5       73.72       65.62      2.41 o 
  -3   6   5       45.42       49.84      2.62 o 
  -2   6   5       12.28       13.58      1.53 o 
  -1   6   5        9.74       15.59      1.60 o 
   0   6   5      120.96      111.21      3.26 o 
   1   6   5      159.99      148.93      3.81 o 
   2   6   5       11.70       13.24      1.68 o 
   3   6   5       43.42       43.41      2.72 o 
   4   6   5      366.53      338.19     10.31 o 
   5   6   5        4.69        8.62      2.28 o 
   6   6   5       32.80       29.13      3.13 o 
   7   6   5        2.53        8.42      3.05 o 
 -11   7   5        0.02        2.20      1.48 o 
 -10   7   5        2.16        1.42      1.57 o 
  -9   7   5        4.73        5.72      1.51 o 
  -8   7   5        2.40        2.56      1.95 o 
  -7   7   5        3.94        3.38      1.40 o 
  -6   7   5       56.65       57.81      2.26 o 
  -5   7   5       70.81       68.67      3.60 o 
  -4   7   5        0.21        1.54      0.79 o 
  -3   7   5        0.00        2.22      0.86 o 
  -2   7   5        0.35        0.63      0.80 o 
  -1   7   5       42.00       41.43      2.08 o 
   0   7   5        0.01        0.21      0.89 o 
   1   7   5       31.28       32.31      2.13 o 
   2   7   5        1.46        4.13      1.19 o 
   3   7   5      149.97      140.19      8.15 o 
   4   7   5       42.43       41.39      3.41 o 
   5   7   5       14.92       17.75      2.79 o 
   6   7   5        0.02        2.48      4.15 o 
 -11   8   5        0.21        3.57      1.56 o 
 -10   8   5        0.59        1.66      1.61 o 
  -9   8   5        1.76        2.87      1.43 o 
  -8   8   5        4.00        4.24      1.52 o 
  -7   8   5        0.04        1.53      1.34 o 
  -6   8   5        7.71        8.30      1.51 o 
  -5   8   5        2.08        2.34      0.86 o 
  -4   8   5       20.51       22.14      1.62 o 
  -3   8   5        2.94        3.22      1.12 o 
  -2   8   5        0.35        0.49      0.98 o 
  -1   8   5        0.03        1.76      1.24 o 
   0   8   5        3.66        2.31      1.27 o 
   1   8   5        1.47        2.31      1.20 o 
   2   8   5        2.01        2.02      1.37 o 
   3   8   5       12.10       14.12      2.58 o 
   4   8   5        2.56        7.04      2.50 o 
   5   8   5        4.23        9.00      2.17 o 
   6   8   5        1.15        3.11      1.98 o 
 -10   9   5        8.23        8.53      1.87 o 
  -9   9   5       22.12       24.43      3.09 o 
  -8   9   5       13.45       20.17      4.30 o 
  -7   9   5       16.37       17.30      2.48 o 
  -6   9   5       56.32       52.19      3.81 o 
  -5   9   5       39.01       36.47      2.54 o 
  -4   9   5       22.25       22.71      2.01 o 
  -3   9   5       62.79       62.04      2.81 o 
  -2   9   5       31.03       32.66      2.21 o 
  -1   9   5        2.01        1.20      1.11 o 
   0   9   5       70.71       70.89      3.13 o 
   1   9   5      176.16      168.39      5.63 o 
   2   9   5       14.40       14.71      2.12 o 
   3   9   5       22.25       24.09      2.90 o 
   4   9   5      104.93      109.26      5.84 o 
   5   9   5       10.17       29.70      5.81 o 
  -9  10   5       41.71       40.31      3.36 o 
  -8  10   5        0.08       -0.89      1.14 o 
  -7  10   5       69.24       54.34      3.37 o 
  -6  10   5       27.01       32.13      2.70 o 
  -5  10   5       48.60       42.98      2.99 o 
  -4  10   5        9.54        8.12      1.83 o 
  -3  10   5        0.01       -0.81      1.03 o 
  -2  10   5       35.11       37.50      2.28 o 
  -1  10   5      130.75      122.05      4.11 o 
   0  10   5      139.59      134.24      4.28 o 
   1  10   5       37.31       38.56      3.91 o 
   2  10   5        2.83        5.84      1.80 o 
   3  10   5        0.44        7.43      4.78 o 
   4  10   5       22.76       22.23      3.27 o 
  -8  11   5        0.16       -0.72      1.41 o 
  -7  11   5        3.28        1.58      1.34 o 
  -6  11   5       13.20       20.51      2.67 o 
  -5  11   5       37.70       39.62      2.96 o 
  -4  11   5        0.15       -0.13      1.05 o 
  -3  11   5        0.89        2.39      1.13 o 
  -2  11   5        1.71        3.49      1.27 o 
  -1  11   5        7.67        8.55      1.59 o 
   0  11   5        6.39        5.98      2.02 o 
   1  11   5       12.57       13.84      2.12 o 
   2  11   5        7.51        9.26      2.19 o 
   3  11   5       26.86       31.07      3.23 o 
   4  11   5       20.11       25.90      4.09 o 
  -7  12   5        2.64        4.73      1.64 o 
  -6  12   5        1.67        1.42      1.79 o 
  -5  12   5        8.26       10.12      2.15 o 
  -4  12   5        2.53        2.85      1.57 o 
  -3  12   5        9.23       11.05      1.69 o 
  -2  12   5       17.83       23.00      2.37 o 
  -1  12   5       37.76       38.23      2.81 o 
   0  12   5       28.12       29.21      2.59 o 
   1  12   5        0.81        2.91      3.23 o 
   2  12   5        1.92        3.88      2.69 o 
  -5  13   5       68.75       73.83      7.69 o 
  -4  13   5       63.45       64.38      3.89 o 
  -3  13   5       41.51       42.47      3.22 o 
  -2  13   5        6.31       11.97      1.86 o 
  -1  13   5       17.66       17.63      2.62 o 
   0  13   5       12.69       15.26      2.90 o 
 -12   0   6        1.76        3.17      2.69 o 
 -11   0   6        0.42        1.36      4.45 o 
 -10   0   6       16.44       22.19      3.16 o 
  -9   0   6       14.51       22.09      3.00 o 
  -8   0   6      263.35      221.75      9.54 o 
  -7   0   6      462.69      391.80     11.03 o 
  -6   0   6     1942.96     1754.40     39.47 o 
  -5   0   6        3.83        1.64      1.68 o 
  -4   0   6        8.99        8.57      4.30 o 
  -3   0   6       87.51       80.23      4.52 o 
  -2   0   6      124.02      102.20      5.10 o 
  -1   0   6       61.13       54.38      9.06 o 
   0   0   6       77.05       76.46      4.31 o 
   1   0   6       35.20       30.81      2.80 o 
   2   0   6      167.33      173.03      6.75 o 
   3   0   6       61.77       54.37      3.75 o 
   4   0   6      139.32      123.54     10.06 o 
   5   0   6        1.25        6.74      2.01 o 
   6   0   6        8.64       12.60      4.04 o 
 -12   1   6        3.92        0.06      2.51 o 
 -11   1   6        5.21        4.08      1.86 o 
 -10   1   6        2.42        3.02      1.21 o 
  -9   1   6        8.03        8.75      1.36 o 
  -8   1   6       11.30       11.50      1.48 o 
  -7   1   6        2.90        5.97      1.27 o 
  -6   1   6       39.62       38.55      2.14 o 
  -5   1   6        0.00       -1.00      0.96 o 
  -4   1   6        2.02        3.28      1.11 o 
  -3   1   6       11.98       13.77      1.64 o 
  -2   1   6        2.23        3.54      1.16 o 
  -1   1   6      107.79       99.11      3.64 o 
   0   1   6       13.38       13.95      1.76 o 
   1   1   6        4.68        9.12      1.46 o 
   2   1   6        0.29        2.08      1.02 o 
   3   1   6        0.57        0.61      0.87 o 
   4   1   6       54.76       48.67      3.15 o 
   5   1   6        5.62        9.85      1.72 o 
   6   1   6        0.18        1.12      1.57 o 
 -12   2   6        0.33        3.20      2.02 o 
 -11   2   6        0.19       -2.23      1.49 o 
 -10   2   6        0.02        3.81      1.86 o 
  -9   2   6        0.23        1.41      1.12 o 
  -8   2   6        3.08        3.75      1.18 o 
  -7   2   6       13.61       13.63      1.62 o 
  -6   2   6        4.05        4.02      1.18 o 
  -5   2   6        0.77        0.02      1.05 o 
  -4   2   6        2.65        2.09      1.01 o 
  -3   2   6        2.02        2.36      1.03 o 
  -2   2   6        0.05        0.84      0.85 o 
  -1   2   6        0.86        1.10      0.93 o 
   0   2   6        1.66        2.12      0.88 o 
   1   2   6        0.16        1.21      0.83 o 
   2   2   6        0.05        0.20      0.94 o 
   3   2   6        0.04        1.56      0.98 o 
   4   2   6        2.19        5.09      1.20 o 
   5   2   6        0.05        1.04      1.72 o 
   6   2   6        0.20       -0.24      2.10 o 
 -11   3   6        2.65        5.14      1.55 o 
 -10   3   6        0.14       -0.53      1.27 o 
  -9   3   6        0.28        1.39      1.11 o 
  -8   3   6       14.46       17.09      1.71 o 
  -7   3   6        4.38        3.72      1.06 o 
  -6   3   6       16.67       18.54      1.83 o 
  -5   3   6       18.81       19.89      1.86 o 
  -4   3   6       15.04       15.82      1.73 o 
  -3   3   6       12.44       12.64      1.59 o 
  -2   3   6       25.94       28.21      1.82 o 
  -1   3   6       13.62       13.69      1.58 o 
   0   3   6        0.07        1.22      0.92 o 
   1   3   6        1.31        1.71      0.84 o 
   2   3   6       17.31       19.99      1.79 o 
   3   3   6       14.83       19.84      1.78 o 
   4   3   6       24.07       21.22      1.69 o 
   5   3   6        2.02        3.45      1.53 o 
   6   3   6        7.43       13.79      2.35 o 
 -11   4   6       63.79       61.20      3.53 o 
 -10   4   6       27.46       23.29      2.78 o 
  -9   4   6        1.29        3.22      1.49 o 
  -8   4   6        1.46        5.08      1.16 o 
  -7   4   6       99.97       96.88      3.10 o 
  -6   4   6       46.88       45.67      2.20 o 
  -5   4   6      193.37      174.06      4.28 o 
  -4   4   6       27.00       25.14      1.87 o 
  -3   4   6      160.83      147.37      4.14 o 
  -2   4   6       58.87       55.13      2.40 o 
  -1   4   6      202.55      174.36      4.27 o 
   0   4   6       12.46       14.05      1.56 o 
   1   4   6       49.66       45.85      2.20 o 
   2   4   6       15.09       17.29      1.73 o 
   3   4   6       31.50       33.76      2.07 o 
   4   4   6       24.37       31.57      2.51 o 
   5   4   6        0.01        4.78      2.08 o 
   6   4   6        1.02        3.41      1.66 o 
 -11   5   6        7.19        9.92      2.08 o 
 -10   5   6        0.12        1.16      1.64 o 
  -9   5   6        4.93        6.35      1.74 o 
  -8   5   6        0.02        3.81      1.27 o 
  -7   5   6       28.24       24.99      1.88 o 
  -6   5   6       22.29       22.49      1.78 o 
  -5   5   6       11.50       10.12      1.44 o 
  -4   5   6        4.20        4.41      1.08 o 
  -3   5   6        1.21        0.01      0.98 o 
  -2   5   6        3.88        4.45      1.06 o 
  -1   5   6       20.84       21.19      1.80 o 
   0   5   6        1.27        1.96      0.98 o 
   1   5   6       13.01       14.94      1.63 o 
   2   5   6        0.37        1.65      1.18 o 
   3   5   6        6.19        6.18      1.39 o 
   4   5   6       11.35       15.05      2.55 o 
   5   5   6        2.27        1.22      3.14 o 
 -10   6   6        0.26        2.94      1.65 o 
  -9   6   6        0.32        3.00      1.32 o 
  -8   6   6        1.53        2.45      1.46 o 
  -7   6   6        0.20        2.81      1.09 o 
  -6   6   6        7.66        6.34      1.46 o 
  -5   6   6        0.67        1.29      0.89 o 
  -4   6   6        1.55        2.52      1.07 o 
  -3   6   6        0.53        0.90      0.87 o 
  -2   6   6        1.85        5.28      1.23 o 
  -1   6   6        2.54        2.94      1.12 o 
   0   6   6        5.13        6.95      1.62 o 
   1   6   6        0.02        1.00      0.91 o 
   2   6   6        2.85        5.15      1.24 o 
   3   6   6       10.56       14.96      2.15 o 
   4   6   6        0.00        4.35      6.09 o 
   5   6   6        4.92        9.09      2.18 o 
 -10   7   6        5.63        8.12      1.93 o 
  -9   7   6        0.29        1.84      2.16 o 
  -8   7   6        7.73       10.62      2.06 o 
  -7   7   6       38.07       34.15      2.19 o 
  -6   7   6       31.51       32.89      1.91 o 
  -5   7   6        8.24       10.66      1.66 o 
  -4   7   6        2.07        3.27      1.08 o 
  -3   7   6       18.79       20.78      1.96 o 
  -2   7   6        9.35       11.95      1.49 o 
  -1   7   6       14.95       14.06      1.76 o 
   0   7   6       46.26       47.13      2.34 o 
   1   7   6       51.84       51.02      2.65 o 
   2   7   6       13.98       21.33      2.61 o 
   3   7   6        0.00       -1.42      2.13 o 
   4   7   6        0.60        1.36      2.32 o 
  -9   8   6       15.66       11.83      2.29 o 
  -8   8   6        1.40        2.91      1.54 o 
  -7   8   6      101.83       87.70      4.28 o 
  -6   8   6        0.40        1.26      1.04 o 
  -5   8   6      153.31      136.62      3.88 o 
  -4   8   6        0.23        0.73      1.58 o 
  -3   8   6        1.33        2.83      1.13 o 
  -2   8   6       69.45       70.39      4.22 o 
  -1   8   6        0.00        1.41      1.09 o 
   0   8   6        0.17        2.55      1.27 o 
   1   8   6       12.45       19.71      2.52 o 
   2   8   6       14.60       19.02      3.72 o 
   3   8   6       69.85       71.14      4.67 o 
   4   8   6        0.33        1.39      4.34 o 
  -8   9   6        3.98        5.11      1.58 o 
  -7   9   6        7.69        6.86      2.02 o 
  -6   9   6        3.32        3.71      2.09 o 
  -5   9   6        0.31        2.48      1.06 o 
  -4   9   6       24.29       23.07      2.16 o 
  -3   9   6        0.01       -1.87      1.24 o 
  -2   9   6        0.95        3.04      1.34 o 
  -1   9   6        6.79        6.51      1.56 o 
   0   9   6       26.77       29.62      2.35 o 
   1   9   6        6.80        9.87      1.92 o 
   2   9   6        6.10        8.08      2.17 o 
   3   9   6        2.13        2.79      3.40 o 
  -7  10   6        0.18        3.14      1.85 o 
  -6  10   6        7.98        7.10      1.98 o 
  -5  10   6        0.09        1.36      1.64 o 
  -4  10   6        0.14        2.57      1.17 o 
  -3  10   6        0.20        2.44      1.53 o 
  -2  10   6        9.24       13.04      1.92 o 
  -1  10   6       24.68       28.38      2.73 o 
   0  10   6        6.35        8.57      1.94 o 
   1  10   6        1.53        6.05      1.81 o 
   2  10   6        0.30        0.79      2.07 o 
  -6  11   6       19.08       21.07      2.92 o 
  -5  11   6        8.32       18.21      2.77 o 
  -4  11   6        0.08        2.54      1.54 o 
  -3  11   6        4.23        7.38      1.61 o 
  -2  11   6        0.14        0.90      1.40 o 
  -1  11   6        0.49        1.08      1.69 o 
   0  11   6       25.50       29.62      2.86 o 
 -10   1   7        6.74       17.37      4.55 o 
  -9   1   7        0.21        3.59      1.22 o 
  -8   1   7       18.60       24.08      3.60 o 
  -7   1   7        3.65        8.76      1.93 o 
  -6   1   7        4.83        9.65      2.31 o 
  -5   1   7        0.04        1.12      1.05 o 
  -4   1   7        1.08        1.49      1.09 o 
  -3   1   7        0.06        1.21      1.00 o 
  -2   1   7       92.72       78.77      3.37 o 
  -1   1   7        2.91        3.41      1.53 o 
   0   1   7        2.34        6.50      1.44 o 
   1   1   7        3.41        4.77      1.36 o 
   2   1   7        3.39        2.11      1.10 o 
   3   1   7       17.17       19.30      2.16 o 
   4   1   7        3.91        4.12      1.45 o 
 -10   2   7        0.20        1.36      1.89 o 
  -9   2   7       21.12       25.61      2.16 o 
  -8   2   7      109.14       92.46      3.70 o 
  -7   2   7      100.06       75.74      3.35 o 
  -6   2   7       18.77       19.67      2.11 o 
  -5   2   7        0.06        3.99      1.18 o 
  -4   2   7        4.51        6.08      1.39 o 
  -3   2   7       32.13       34.42      2.76 o 
  -2   2   7        0.23        0.25      0.99 o 
  -1   2   7       54.90       44.93      2.53 o 
   0   2   7       17.54       19.96      2.19 o 
   1   2   7       15.96       18.47      2.07 o 
   2   2   7       35.10       34.66      2.29 o 
   3   2   7       76.93       82.89      3.52 o 
 -10   3   7        0.69        3.18      2.18 o 
  -9   3   7        0.00        3.40      2.18 o 
  -8   3   7        2.90        5.31      1.15 o 
  -7   3   7        3.33        4.59      1.10 o 
  -6   3   7        0.06        2.91      1.16 o 
  -5   3   7        0.89        2.58      1.18 o 
  -4   3   7        0.00        2.84      1.16 o 
  -3   3   7       23.54       21.13      2.25 o 
  -2   3   7       18.61       15.95      2.20 o 
  -1   3   7        0.34       -0.07      1.03 o 
   0   3   7        0.71        2.57      1.07 o 
   1   3   7        2.74        4.76      1.23 o 
   2   3   7       12.31       15.06      1.98 o 
   3   3   7        2.47        3.27      1.28 o 
 -10   4   7        0.00        0.91      1.59 o 
  -9   4   7        0.26        5.54      1.27 o 
  -8   4   7        0.04        4.04      1.12 o 
  -7   4   7        2.02        4.24      1.07 o 
  -6   4   7        0.95        4.10      0.97 o 
  -5   4   7        3.79        6.63      1.66 o 
  -4   4   7        0.08        0.91      0.97 o 
  -3   4   7        1.19        0.04      1.09 o 
  -2   4   7        0.44        2.34      1.10 o 
  -1   4   7        0.04        1.84      1.51 o 
   0   4   7        0.27        1.11      0.91 o 
   1   4   7        0.00        2.58      1.04 o 
   2   4   7        0.02        0.39      0.98 o 
   3   4   7        0.53       -0.14      2.09 o 
  -9   5   7        5.52        9.77      2.20 o 
  -8   5   7        0.86        4.85      1.30 o 
  -7   5   7        0.00        1.08      0.92 o 
  -6   5   7        4.24        6.44      1.29 o 
  -5   5   7        0.10        2.85      1.46 o 
  -4   5   7        0.00        2.45      1.00 o 
  -3   5   7        2.94        4.39      1.16 o 
  -2   5   7       19.32       20.40      2.00 o 
  -1   5   7        1.96        4.63      1.21 o 
   0   5   7        3.21        6.52      1.60 o 
   1   5   7        0.03        3.13      1.12 o 
   2   5   7        0.61        5.69      1.15 o 
   3   5   7        1.24        6.22      2.69 o 
  -9   6   7        6.95        7.51      1.96 o 
  -8   6   7       12.87       12.38      1.82 o 
  -7   6   7       27.82       27.68      2.37 o 
  -6   6   7       30.17       31.46      3.04 o 
  -5   6   7        7.57        9.53      1.52 o 
  -4   6   7        1.85        3.34      1.16 o 
  -3   6   7       19.79       21.23      1.94 o 
  -2   6   7        7.13        9.11      1.41 o 
  -1   6   7       93.28       89.12      3.31 o 
   0   6   7       15.41       19.24      1.94 o 
   1   6   7       27.88       31.52      2.19 o 
   2   6   7       70.69       83.86      3.69 o 
  -8   7   7        0.06        4.25      2.15 o 
  -7   7   7        0.32        0.74      1.26 o 
  -6   7   7        3.45        3.87      1.21 o 
  -5   7   7        0.92        5.72      1.17 o 
  -4   7   7       10.36       11.68      1.60 o 
  -3   7   7        3.02        3.57      1.22 o 
  -2   7   7        4.35        6.14      1.20 o 
  -1   7   7       15.54       17.56      2.92 o 
   0   7   7        6.59       11.75      1.66 o 
   1   7   7        1.92        6.12      1.76 o 
  -7   8   7        0.20        2.77      1.65 o 
  -6   8   7       14.65       13.31      1.93 o 
  -5   8   7        1.38        3.61      1.16 o 
  -4   8   7        0.35        5.38      1.24 o 
  -3   8   7        0.02        3.69      1.24 o 
  -2   8   7        0.01        0.71      1.03 o 
  -1   8   7        0.02        1.65      1.16 o 
   0   8   7        1.51        4.06      1.28 o 
  -5   9   7       19.45       20.91      2.74 o 
  -4   9   7       10.40       11.03      1.73 o 
  -3   9   7        1.45        6.05      1.60 o 
  -2   9   7        6.34        8.36      1.78 o 
  -7   0   8       10.28       14.24      2.48 o 
  -6   0   8        0.34        0.51      2.90 o 
  -5   0   8       19.15       22.58      5.84 o 
  -4   0   8        0.48        4.39      1.55 o 
  -3   0   8        4.33        9.50      2.20 o 
  -2   0   8       25.62       24.10      3.46 o 
  -1   0   8       10.60       14.31      5.07 o 
   0   0   8       26.89       25.66      3.60 o 
  -7   1   8        0.24        5.05      1.49 o 
  -6   1   8        1.66        7.33      1.46 o 
  -5   1   8        5.74       12.98      1.72 o 
  -4   1   8        6.44        8.25      1.52 o 
  -3   1   8        5.60        8.80      1.94 o 
  -2   1   8       11.96       10.47      1.88 o 
  -1   1   8        4.66        6.64      1.51 o 
   0   1   8        0.84        1.41      1.18 o 
  -7   2   8        0.25        4.94      2.09 o 
  -6   2   8        0.86        2.17      1.24 o 
  -5   2   8        0.58        3.99      1.25 o 
  -4   2   8        0.15        7.01      1.83 o 
  -3   2   8        0.12        3.16      1.23 o 
  -2   2   8        1.10        3.50      1.29 o 
  -1   2   8        0.05        1.71      1.20 o 
   0   2   8        0.33        2.28      1.18 o 
  -7   3   8        0.02        8.90      1.62 o 
  -6   3   8        3.36        9.39      1.75 o 
  -5   3   8        8.71       13.80      1.94 o 
  -4   3   8        0.01        2.92      1.33 o 
  -3   3   8        0.48        3.85      1.34 o 
  -2   3   8        5.28        5.30      1.35 o 
  -1   3   8        0.48        2.29      1.24 o 
  -6   4   8        7.25       12.49      2.42 o 
  -5   4   8       17.47       19.15      2.20 o 
  -4   4   8       37.54       32.05      2.67 o 
  -3   4   8       21.47       25.18      2.66 o 
  -2   4   8        6.81       10.77      1.78 o 
  -4   5   8        5.18        7.06      1.66 o 
  -3   5   8        0.13        3.16      1.33 o 
                                                 
